# Supplementary material for: Identification and validation of pyroptosis-related genes in Alzheimer’s disease based on multi-transcriptome and machine learning
Source: Front Aging Neurosci. 2025 May 14;17:1568337. doi: 10.3389/fnagi.2025.1568337 (PMC12116433; doi:10.3389/fnagi.2025.1568337)
Supplement: Supplementary file 1 [file Table_1.xlsx]

## Sheet: Table S1
GeneName	Primer	Sequences(5'-3')
Egfr	Forward	ACCTCTCCCGGTCAGAGATG
	Reverse	TGTGCCTTGGCAGACTTTCTT
Hsp90b1	Forward	GGCTCCTGAGACCGAAAAGG
	Reverse	CAGGTCCTCTTCCACTGTGC
Mdh1	Forward	AGTTTGTTGAAGGCCTCCCC
	Reverse	CGGTCTCCTTTTCCTCGGTC
Chmp2a	Forward	AACCCATCGTTCTCTCGGC
	Reverse	CCTCGATGTGGGTAGGGACA
Pkn2	Forward	AGGAGACATTGTGGCACGAG
	Reverse	GAAACGGGTGCCTGACACTA
GAPDH	Forward	TCATCCCAGAGCTGAACG
	Reverse	TCATACTTGGCAGGTTTCTCC

## Sheet: Table S2
Module_blue
STX17-DT
MYBPC3
SPART-AS1
KLHL20
ACAP1
MFAP2
YPEL3-DT
RNF152
FNIP1
NPR1
SMIM2-AS1
APOBR
VGLL2
RBM42
TGS1
MINDY2
SUN3
LOC652276
GSK3A
LINC01356
H4C9
GARIN1B
RBP2
REXO4
TIMM21
DHX58
CDH2
LGI2
ZNF846
SEPTIN7P9
TAS2R19
ARF1
RAX
NACC1
TRA2B
LINC00301
SUCLG2-DT
FGF6
HCG9
NT5DC4
RFX7
CRYBB1
ZNF469
YIPF2
SRF
POC1A
DNAJC17
GNPAT
IL34
ALG14-AS1
TBL3
PUS1
KLK2
ZDHHC15
GPHA2
ZXDA
PCDHB18P
RAX2
RTF2
RAD21L1
ZCCHC9
FAM227B
FLVCR1
USP6
SCAND1
FLNB-AS1
AFAP1
MSI1
CD300LB
PRMT1
KCNQ1
ATRX
COG7
HNRNPR
SEMA6C
CYSLTR1
POU2F2
POLD1
LOC101928263
TPD52L3
IPMK
ARF6
LOC284912
LINC03032
PRMT7
ST7-AS1
PRSS50
AP1S3
TBX15
SH3D21
TTC28-AS1
POU5F1P4
H4C3
CCDC33
LRRC38
NHERF2
BLCAP
MTRF1
FZD4-DT
SPAG5
SHPK
FUS
NTAN1
LINC01679
PUSL1
STRA6
STX5
YARS1
SPTLC3
NUS1P3
PMEPA1
DPP7
LMX1A-AS2
IGDCC3
RRAGC
CCDC13
SYCE3
SMIM27
ZNF80
RALGAPB
SLC50A1
HDAC5
H2BC10
TMEM238L
TMEM19
ZFAND2B
COQ8A
NHLRC2
B4GALT3
NKTR
LHB
ACBD3
ZMAT5
EPHA1-AS1
USP28
LOC105375839
CNFN
MSS51
ZNF763
ANXA8
HNRNPD-DT
ADAM8
SCAMP3
UPF1
SHANK2-AS3
CLIP1-AS1
ZDHHC1
NUCB1
IL37
TRIM63
PGBD3
SDHAF1
ACOT13
ENTPD1-AS1
ZNF861P
RFWD3
PEAK1
ZBTB44
CWC27
POFUT2
SLCO1B1
PPCS
IL17C
ZNF649-AS1
ZNF12
LOC100128653
STK4
UQCC2
C5orf63
KRTAP10-11
NEU2
CEBPE
LINC01718
SSH1
PDIK1L
PROCR
RRP9
SLC37A2
GTPBP3
STRAP
NONO
RBKS
ERG28
NHLRC4
SLC35F6
ATP6V0D1-DT
ADAMTSL5
ZNF883
BRPF3-AS1
ECHDC1
NIPAL4-DT
COQ2
PURA
ATR
DND1
TSPAN10
LINC02724
LYST
AXDND1
PHIP
PCDHA10
TPR
TMEM86B
FANCE
TUFM
BAG1
ANKRD2
ZNF280C
CACNA1G-AS1
ZBTB43
NKAP
GUSBP11
ZNF347
SNRPD1
MED8
GP1BA
FGFR1OP2
OR13C4
EEF2
LOC101929460
SLC25A53
ACAP3
IFNL1
MYL6
NKX2-1
TENM3-AS1
MFN1
ZDHHC24
LOC100506446
MEX3A
TROAP
ZNF330
METTL4
LIN28B-AS1
CHD2
CLCN6
NOC2L
ZNF282
CCDC30
AUTS2
ZNF439
FAM174C
MAGOH
RSPH3
PLB1
MAMSTR
NRF1
TFAP4
UQCC5
DOK2
UST-AS1
IQCC
G6PC3
ALDH3B1
IL5
LCN10
FITM1
TANGO2
DNTTIP1
CHKB-DT
DHX37
ZNF234
LINC02076
CSAG3
DEPDC5
HLA-F-AS1
TBC1D29P
DPEP3
EDC3
ZNF556
IFT70B
PPDPF
SULT2B1
PPP1R35
GAS8
CCDC125
MISP
EPO
TIMM8A
MRPL52
VAV2
SDHAF3
HES7
WDHD1
SF3B4
ASPSCR1
LOC100652999
FRG1BP
ZNF544
CCZ1B
LINC01869
WDR19
TIGD6
RAD9B
NOM1
MAGOH-DT
WTIP
ZFR
IFT46
PAPPA2
FAAP24
GABARAPL3
CASC22
SLC25A10
KCND1
SCD5
GMEB1
NAV2-AS4
CLEC10A
SMG1
SETD1A
VPS26C
TMEM95
DECR2
ABCB8
TMEM101
LCN6
LSM12
SH3BGRL3
INSYN2A
DTWD2
CLIP4
PCK2
SLC34A1
OXER1
BRIX1
CPVL-AS2
NAXE
RDUR
ALG8
PRSS22
MIR194-2HG
TM2D1
CPN2
TBCCD1
TMEM11
GLRA3
VRK3
FAM106A
ZNF222
LINC00638
MCHR2-AS1
XYLT2
CLCA4-AS1
BPIFA3
CNOT2
CLEC16A
HSP90B1
FBXO9
ZNF843
FAM110A
NIT1
LSMEM2
DIO3
PDIA5
TAS2R45
RAB39A
SLC51B
PRICKLE2-AS3
SLIT1-AS1
WDR31
PDE7B-AS1
LTB
SPATA31C2
CCDC24
LINC00680
WDR87
BGLT3
FNBP4
PCGF1
CIZ1
MRPL11
KCP
CLUAP1
CXCL17
ZDHHC19
TRPV4
NBPF3
SURF2
CCDC65
LINC00629
LSM3
AKT1S1
SNORD8
C1orf122
UXS1
E2F4
SEMG2
GPR156
KRT83
C19orf47
REEP4
POLR3B
GVINP1
CCDC38
ODF2
LPCAT3
SERPINA10
BMF
PRKAB1
BBC3
BAK1
HMHB1
DDOST
DCAF4
FIP1L1
PKDREJ
C20orf204
PRDM9
ELF3
ATOX1
ALMS1P1
EBPL
BOLA1
RICTOR
WARS2
ST20
BCRP3
CHRNA2
LOC101927798
RRN3P1
CLDN14
EPRS1
ARSK
CRELD2
CWF19L1
SLC30A6
CANT1
LINC02232
ALG3
PAQR3
SEC62
SAP130
PNRC2
LINC03093
CNOT9
MIR3147HG
NACA2
MSRB2
MSX2
LOC101928487
TSGA13
ELL3
MKNK1
STIMATE
SIVA1
LINC01339
SYT9-AS1
BPNT1
LINC02091
NOP56
ARFGAP1
ULBP3
ELOA-AS1
CSTF1
OR2H2
CASP4LP
ITGB7
PHF12
GCC2
ZNF503
TRMT1L
CRYGC
POLD2
RSBN1L
ZNF479
BEND3
SET
PSMD5
ZNF343
QTRT2
ZNF638
NAF1
NDUFA13
SSC4D
EPHA5-AS1
ZFP1
ACOXL
TESK1
ZNF134
LOC105376292
CYP4A11
GMPR2
LRWD1
MDC1
HTATSF1P2
TBC1D10C
LINC00851
EML2-AS1
METTL9
ZNF687
LINC02153
KRT4
PPP5D1P
ZNF90
SLC35F4
ZNF577
ZNF296
LINC00184
LINC01208
ANKRD36
BRI3
GAR1
PFAS
NEURL2
DEUP1
MORC2
TNIK
FRMD7
METTL2B
GCNT4
CBX8
EDN2
LINC01770
BNIP1
ZNF445
HSPA2-AS1
RBSN
PSIP1
LENG9
COPZ1
CDH4
MRPL57
GRAMD1A
KLK12
ZBTB21
CES1P1
PPP1R11
LOC286177
BET1L
VWA8
C14orf178
NECTIN4
LINC00466
H2AC14
ITPKB-IT1
GAA
FOXJ2
PRKCA-AS1
ISY1
NT5C
APCDD1L
STX19
TEK
D2HGDH
CDRT15L2
SUV39H2
PCYT2
TPRKB
LINC01551
SDHAF2
DCPS
GPR45
LOC102724382
LOC100289361
PINK1-AS
VEPH1
RFC4
PAX8
PRODHLP
ACO2
TRMT44
HELZ
STRIT1
DBIL5P
C2
CMPK1
LOC105372793
ADAT2
FAM99B
FXYD2
MUC13
LOC400622
BAX
RORA-AS1
NFIB
LINC02283
INTS6-AS1
TARBP2
WFDC10A
ZNF524
LOC105374336
MRGPRX4
PBX4
CCL21
PCNX3
KLC4
LINC02318
BPIFB2
EMSLR
NEURL3
MATN4
TIGD7
JAGN1
CYSLTR2
FCRLA
LIN28A
KMT2A
RMC1
RAB17-DT
IGF2-AS
BCO1
ERCC8
ZNF732
LINC00328
FAM238B
CEP112
MDFI
POU1F1
FLVCR1-DT
FHAD1
LOC102724551
CHIC2
WIPI1
CD300LD-AS1
ZNF431
LINC02595
UBAC2
UFM1
ZBED10P
MVB12A
IREB2
KLC3
RXYLT1
RASA4
LINC00630
VWA8-AS1
ZSCAN12
ARRDC1-AS1
GPX2
MMAB
TACO1
NOTUM
ATP5F1C
CLDN9
EDAR
RSL1D1
ZNF561
SPTY2D1
ZFAT
VARS1
DUOXA2
OXLD1
ZNF528
NUDT16L1
NALT1
PCDH1
KCNJ5-AS1
SLC30A4
CDCP1
LOC105376081
NDUFB10
LINC01775
EFCAB11
CCDC144BP
LINC01016
DNAJC13
RPL34-DT
LOC389199
TCAP
FAM223B
TBX1
C6orf141
IHH
PLEKHA8P1
TRIM68
EDDM13
GUSBP2
APOBEC3D
CCM2L
RABL3
DMP1
MED27
LCMT2
MMP25
MEIG1
HNRNPA3P1
SLC25A19
LINC01926
SNORA71B
UGGT2
GTPBP1
SLC12A1
BLVRB
LINC01547
LZIC
PCNX4
NPRL3
MIR3936HG
ADAL
LOC100506639
SLC5A5
MTG2
WWC2
RABEP2
RCOR3
CATSPER2
ZNF442
ZNF100
RNASEL
SMARCB1
YTHDC1
GLMP
SFRP5
LOC101929774
C11orf86
SMAD2
ARHGEF33
PARPBP
LOC102723786
UBE3D
LOC101929050
LINC00102
TNKS2
ALYREF
BATF3
IL12RB1
PRSS3P2
IGLV4-60
WDR90
SLC9A8
RNF151
PLXNA3
FHOD1
ACMSD
LOC93429
SENP1
GHDC
STX8
CD3D
CGGBP1
KCNK5
STARD13
YDJC
ENDOG
EPN2-AS1
ZNF586
TRMT1
SAXO4
ASH1L-AS1
ZNF503-AS2
COPS7B
WDR83
PCBP3
WRNIP1
SP5
ASIC4
HEXIM2
SDCBP2-AS1
LOC100294145
HIPK1-AS1
LINC02703
PLCH1
ZNF671
TCAIM
PGM2
MELTF-AS1
ZNF675
MYCT1
SYCP2
HMGN3-AS1
FHIP1B
DNAJB9
LINC01342
FBXO4
MYPN
THBS4
QRICH1
HP
CHMP5
PPRC1
LINC02436
TAX1BP3
MCPH1
C1QTNF12
LRR1
CYP2D6
NAPSA
AIG1
IGLV@
VKORC1
TBX18
RAD18
TMEM62
ZNF468
RAB40A
SNAPC2
VSX1
SNHG20
CCL28
PHLDA1
TNKS1BP1
MLPH
NAP1L4
POLRMT
MUC8
C17orf80
GPR89B
CHMP4A
GLI1
KCNJ5
CDR2-DT
MXD3
ZNF284
SPATA6L
DDX19A
NYNRIN
ABO
SLFN5
MAB21L4
CNTNAP3
CCSER2
LINC01887
NPHS1
CDC42BPA
MGAM
RIPPLY3
WHAMM
SRRD
SLC25A38
PCDH11X
RFESD
LOC101928277
ELOVL2-AS1
DHRSX
PPP4C
XYLB
SORL1
ANKRD36B
FGFR4
CHTF18
FBXO11
TUBBP5
DACT3
GPR107
TMLHE
IL1F10
ANTKMT
ADAM3B
CCZ1
TMEM39B
TRUB2
C16orf46
C1orf220
TFAP2D
LOC105372766
KANSL1L-AS1
COMMD5
LINC02846
GABRR2
GCDH
KLRG1
C19orf33
LINC00226
HELB
LONP1
LOC105371600
VNN2
TXNDC15
LINC01310
RIPK2
TLE3
TMEM131
EIF1B
ANKEF1
MRPS2
LOC101928012
ADPGK
EFL1
GRAPL
CLDN1
B3GNT8
TRAPPC12
EIF4G2
BLOC1S4
IGFN1
SKP2
LOC100129098
BIVM
FBXO39
ZBTB49
JAML
TPTE2P2
TJP3
HCFC2
PIKFYVE
SUZ12
PHF3
KRT15
IBSP
REM2
HEATR5B
ARHGEF15
AOC4P
NIPA2
FXYD3
LOC100506472
IGF2BP3
CYB5R1
GBP5
GTF2I
ABHD12
LOC101927253
CCDC187
LELP1
CLECL1P
ZKSCAN4
SPACA4
ALG1
LOC729815
MARVELD1
LOC105374775
CPEB4
LINC01741
COX15
CACNG1
PLAAT5
LOC100507250
ATP9A
GTF2H3
ANHX
C11orf16
ASB7
DGAT2-DT
CTRB2
A1BG-AS1
TMEM115
ZNF268
LINC02145
RPP14
LOC100505918
MIR4458HG
TAF11
TMEM262
KHDRBS1
DIS3L2
POR
TMEM208
MICAL1
RFPL1
UTP20
UROD
SPHK2
WDR73
CEP290
LOC101928658
IFT43
CCDC85A
MARCHF6-DT
LOC105377399
TSR3
ERMAP
YIPF3
GNAS
RAP2C
SPPL2B
FYTTD1
SLC26A5-AS1
FASN
THEM4
SLC25A21-AS1
CANX
BROX
CRYGD
ZNF93
N6AMT1
SHCBP1L
LINC01494
LINC01118
FAM210A
SIX3-AS1
CA1
PTMS
ZNF417
POLR3D
APRT
HAS3
DDR1-DT
CCDC182
USP27X-DT
PRR32
MRPS28
CDH26
CNN3-DT
AKT3
F11-AS1
CACNA1S
LCN8
MACO1
SLC35D1
IGLV2-14
SLC23A3
FBXO17
PIWIL1
CYP4V2
FOLR2
ACD
PRPF39-DT
ZNF215
DKKL1
NDUFV3
P2RX4
GDF2
LOC102724434
ANKRD20A11P
LOC101930112
NTAQ1
PARP16
PIGG
LINC02833
H2BC15
LINC00504
KRAS
ANKLE1
LRP5L
AKAP11
B4GALNT4
KIAA0825
NXNL1
FGF7
DSCC1
LOC105377458
LINC00970
GJD4
TYW1
XRCC5
TSKU
DDX42
SYCP3
GPR182
PI16
CPS1-IT1
LOC101928343
LOC101928760
TOP3B
PCDHB11
CCDC137
TPM3P4
LOC101060400
SLFN13
LAMC3
CCDC148
ADGB
OR4M2-OT1
CRABP2
PKD2L1
NOXO1
C2CD6
FGF23
MFSD5
GIN1
CENPQ
RAD9A
IFT140
POLR1E
ACSL4
LINC01343
LINC01348
C10orf143
LINC01477
LBX1-AS1
RNF26
RAG2
PLEKHG6
CLEC2D
SBNO1
LINC00326
OGFOD3
LAMB2P1
DCAF13
LOC100130872
RPL36A
LOC101927020
HECW1-IT1
UPF3B
RER1
SIGLEC6
NCOA3
FAM9C
LINC02790
USP2-AS1
LCE3D
LOC286359
ZDHHC8
KCTD9
SLC2A1-DT
CPT2
LINC00161
RTL9
CFAP57
PKN3
SVEP1
SYPL2
BAG2
ZBTB8B
EDEM1
ACVR2B
SNX29P2
GRB7
PCYT1B
LINC01242
PURG
CREM
HAPLN3
UBN1
GLA
SP8
CUL7
UBL4B
SLC20A1-DT
FANCI
LOC101928525
MTA1
MGC70870
NRARP
POLA2
WHAMMP2
OR1F1
ZNF547
MUC3B
ZNF37A
ARHGAP5
CD7
LOC105378577
GATA2-AS1
LOC105370178
SERPINA9
LOC100506606
BLVRA
ZNF704
UTS2R
IGLV1-44
MUC4
LOC100507384
GRM4
TMPRSS6
FOXP3
WASHC1
UBE2D3
PRSS33
LUNAR1
ZNF341
DNAJC21
LINC02303
TTC34
IRAK1
DDX50
ERVV-1
LDAF1
ERVH-6
SPEM1
SOX17
DNASE2
PACRGL
TNP1
PRPF40B
LOC105377730
CASC18
CYB5RL
RFC2
NKX6-1
VCX2
XKR7
C1orf159
HDGFL1
PTGDR2
PRAP1
CLCN3
ZC3H8
LOC340184
LOC105369167
APEX2
POT1-AS1
TCEANC2
GMDS-DT
LOC105376301
SAMD15
UST
LY6G5C
SPRNP1
C8orf76
NMUR1
FBXW10
HOXC8
PLAAT2
LINC01231
CCDC60
PLEKHA8
VIL1
RRP7A
TLE6
RRN3P3
ESCO2
LINC02888
DUSP11
SERPINA12
MYOG
LINC01647
C1orf43
ANKRD31
CCDC22
TMEM86A
CDIPTOSP
CCR6
ATP2A1-AS1
HOXB4
C8orf88
ADGRA2
FEM1A
FUOM
FAM239A
PPIEL
ZNF251
RAB23
CHROMR
PXMP4
LOC100131532
ADAM3A
C5orf24
CCL7
CA3
HLA-DQB2
ALDH1A2-AS1
VPS9D1-AS1
BCL10
MSTN
MUC5AC
KLHDC1
GBA3
ZNF324B
SAC3D1
OLAH
GSTCD-AS1
CRYZL2P
HBD
MAGED2
LOC101928002
OTOF
TUSC8
LTC4S
ACOX3
E2F2
POLH-AS1
SUV39H1
PNLIPRP2
ATRIP
GSE1
SNRPF-DT
LINC00276
ZNF625
FOSL2-AS1
VPS9D1
LINC01990
ZSWIM5
CCDC171
PAIP2
PIP5KL1
U2AF1L4
ZNF248
MFAP3
FGD3
CFAP99
SNORA68
TSACC
KCNRG
RPL23AP53
RAB40AL
F2R
KCMF1
TRPC4AP
GNB4
HTR6
LDC1P
PRORY
CFAP90
TEX48
KCNMB2-AS1
KLK3
PRKAG2-AS2
UMPS
ZNF85
DUSP9
HOXD9
PTK6
LOC101927543
PTBP3
CTC1
ARHGAP10
NAB1
LINC00330
CD6
MSH3
LCN2
RETREG1-AS1
CHMP6
PCBD2
SQLE
COL11A1
SMARCC2
RSKR
LINC00689
C2orf73
SMCO1
ELMOD2
CEP41
NPFFR1
KATNBL1
MMP19
KCNK6
IYD
LINC01732
ZMIZ1-AS1
ALDOAP2
CCL17
ZNF169
C10orf126
PCDHGA10
S100P
NADK
AAK1
SUPT16H
PPT2
CCL22
THRAP3
LAIR2
PACRG-AS2
RPS27L
ZNF891
DNAJC2
DCBLD2
MYRFL
LOC101927516
NUP133
LOC105375707
BASP1-AS1
FSCN1
CYP3A5
HSD17B7P2
DIRC1
RGS11
DKFZP434A062
C17orf75
CD1C
GARNL3
LRRC52-AS1
LARP4
CYMP-AS1
BEND2
B3GALT4
FNDC3A
LINC00862
MRPL13
NINJ2-AS1
XRN2
RALGAPA2
ABCA9
MYZAP
KDELR1
C1orf210
MAD1L1
RPL22L1
FRMD1
CD226
EXOC3-AS1
USP6NL
CLPB
THOC5
GNLY
LINC02656
RNF212
ARSJ
HEMK1
MTMR9
H2AC13
KRTCAP2
CEACAM4
PCDHB7
OPA3
MATN1
UBE2B
COLCA1
ALS2
DEFB108B
ETFDH
FBXO36
MAGIX
KAT14
MEDAG
SNHG11
LINC01931
ZNF277
LINC01988
DYNC1LI2-DT
PYY2
ZNF473
ARHGAP8
LINC01355
TRAPPC5
ZNF226
ATP13A3
DNM1P41
WDR18
TCP10L
KRT31
RNF32-DT
ZNF257
CDK9
CA5BP1
CABP4
PDE6B-AS1
LOC101928236
C20orf203
FAM95A
FOXP1
LOC100128288
FAM76B
ZMYND8
ANGPTL3
C19orf44
HAPSTR1
CTH
GLYCTK
LOC284600
FAM120A
CNPPD1
ZBTB25
KRTAP4-5
IL36RN
KLK1
FAM199X
FCER1A
AMELX
PCGF3-AS1
CROCCP3
RNA45SN5
CCDC14
CASZ1
FRMD8
TSPAN9
PUS7
FAAP100
CCND1
LINC02893
QPCTL
FENDRR
LINC01085
RNF166
POP1
POLR2L
TUFT1
ZNF826P
WDCP
SDHD
NFYC-AS1
GOPC
CNTFR-AS1
LINC01222
PRODH2
NRAV
DYNC1H1
ASTN2
AFG1L
CST2
MIR670HG
DDX53
C2orf81
ZNF253
ZNF264
PSG11
SLC37A4
SGCD
CC2D1A
ZNF138
HEATR4
NDUFB1
WNT9A
CHCHD7
LOC100133920
GK3
ZDHHC4
SNX24
PTPN23
TNNI3K
GPX7
PLA2G4E-AS1
BIN3
TSKS
LARS2
SLC30A10
CEP72-DT
CCDC141
PLA2R1
ZNF175
DNAJB4
ZNF717
MEF2A
KCNJ15
CD164
HPGD
KAZALD1
BAALC-AS2
TRAF7
ZNF322
TMEM72
PPP4R3A
ARGLU1-DT
UBA6
ZFP41
ZNF800
LOC105377143
XPO4
PTPN1
GNGT1
ALOX12P2
ZNF117
FAM66C
SLC6A19
STK16
SLAIN2
LZTS1
TMEM255B
COG3
F7
NLGN3
LOC100288966
ZNF850
LINC02870
ASB1
OFCC1
RNPC3
THBS3
PTGIR
ITPR3-AS1
ZNF79
GARIN1A
TTI2
SLC66A1
TRAV40
ZNF461
RAB30
CAVIN3
UBQLN4
ME1
TMEM138
LETM2
ZNF664
DISP3
ZNF614
TRAF3IP1
H1-10
SLC25A28
ZNF470
FASTKD5
NCOA5
RSRC1
LNROP
SDK2
SNRPB
LINC01737
CLYBL
HSF1
RAD52
GLB1L2
CAGE1
ST14
LINC00624
USP32P2
GINS2
MGC34796
TNS2-AS1
GPR75
SNX13
INSL3
COX7C
LOC100996671
FZD2
FSIP2-AS2
DLL3
BSDC1
EPHB2
MORN3
LOC101928087
HEYL
NDUFB2-AS1
YME1L1
LDB1
TRIM67-AS1
ALLC
AQP7
PDE12
LOC105372485
GYS1
DEFB118
TBXT
FTCD
USP49
EMILIN3
C6orf15
BCL2L1
KIF25
CSTB
EPSTI1
LSP1P4
TBCEL
LOC100190986
USP46-DT
LOC100289495
FLG-AS1
NPEPL1
CCDC183
LINC01664
BOLA2
SBSN
TRIML2
SP2-DT
AKAP9
LOC284379
GGT1
OR5AK4P
MND1
LINC01537
WFDC6
SLC15A1
LOC101927814
HDAC10
ALDH3A1
TMEM106B
MEFV
GSEC
DHRS13
ALB
TALAM1
ZPR1P1
FERMT3
PLA2G15
SRGAP2B
LINC00485
FAM86C1P
BORA
TMEM33
LOC105374042
ERBB4
NR4A1
RPH3AL
SCYL2
MAP2K6
GBP4
DBIL5P2
RNF216
THRSP
ZNF670
LOC101927237
NUCB2
SENP5
MYNN
MPP3
B3GAT1-DT
ITGA9-AS1
NAALADL2
TMC3-AS1
MX1
FRMD6-AS1
PCNP
MYL9
HSPA1L
PLA2G4F
BTNL3
FLG
S1PR2
MXRA5
FAM184A
ZNF396
NIFK
LMNB1
FOLR3
SDF2
SPATA31G1
CUBN
SPOCD1
FCRL2
DDX19B
EEPD1
ZNF414
PRH1
LOC100287387
ADIRF-AS1
IGSF9
LOC105373618
LOC101927709
IL11
UBA2
NRG4
ALDOB
CRYZ
LOC105370746
HSD3B7
ITGB3
RPS10
KIF26A
ERVK13-1
AKIP1
PPP4R1L
NCR2
RHCE
NFIA
ZNF24
ADAM32
HSD17B12
DBF4B
HSD17B6
BTN2A2
ZNF710
CASC2
SCEL
LINC00691
ZFP2
RPS6KA2-AS1
ZNF320
SLC10A3
CEACAM1
LSM5
OSBPL10
URB1-AS1
PDS5B
ADAMTS7
ZFYVE21
KCTD20
TMEM143
LINC00652
HOXB-AS3
IFT56
CCDC117
CSN2
CDC42-IT1
TIGD3
RAD51
CCPG1
FRAT1
MIR4435-2HG
MAILR
TP53TG3HP
HIKESHI
LINC03040
RB1-DT
BICDL2
LYG2
LINC00314
HECTD1
ZNF385C
CCKAR
LRBA
CCDC61
LINC02450
VNN3P
ZBTB7C-AS2
LINC01087
EDEM3
VILL
GAS2L3
SNHG29
TMEM245
C6orf62
RABGEF1P1
MYCN
PLAC9
MRPL46
PCDHB9
ZSCAN5A
KIF20B
LINC02944
ROR1-AS1
LOC105369477
GALNS
PPCDC
HSPA9
CFAP161
GGNBP2
TOM1L1
LRRC71
FLACC1
LINC02483
PLCXD1
LOC101927069
RPL23
FBXL5
NOC4L
LRRC55
RDH13
ZNF581
HMGN2P46
DMXL1-DT
ZNF195
LINC01838
ZFAND5
PMM2
LSP1
MAPKBP1
LMNTD2-AS1
BTBD18
LINC02712
TXNRD3
NKAPL
XKR6
CALCA
MYBBP1A
UBE2C
LINC00520
SKIL
TMTC3
ERCC6
TRPM2
RHEX
PARP11
CARD14
CASR
LINC01530
BMS1P2
CELA2B
RNF17
CFAP20DC
F11
FAM229A
EFCAB13
ZNF300P1
HOXA7
USP44
BORCS6
LINC01069
LOC100505711
PRDX4
GCNT7
ESPNL
CCT4
LINC00636
DDX51
FAM240C
LINC00963
MIR2052HG
CFD
TTN
ZNF214
KIAA2026
NTF3
ISM2
MBNL2
FAM110D
BORCS5
ZNF674
LINC01933
PRSS58
AP1G2
ADAMTS6
PLK5
PCDHB6
PRDM14
GLE1
WNT2
COX10
EDA
SIMC1P1
CYB561D2
PSPH
MMP15
ZNF550
CCDC88B
CAMSAP1
LSMEM1
EXOC6B
DCST1-AS1
RNFT1
P2RX1
CFAP206
POLR2D
LSM7
EID3
RHOQ-AS1
CFAP410
ING2
TET3
UBE2Q2P13
MYL10
FBXL21P
MARCHF6
TRDMT1
NRL
FKBP10
CD274
CCDC7
H2BC8
PLAGL1
ZNF682
SLCO4A1-AS1
ZNF287
DRAXIN
CYP2A7P1
SPI1
RDM1
SHMT2
PITX2
STARD10
TSPYL6
SPRR4
SLC35G2
LINC01692
MEX3D
MIR1915HG
CD68
LMAN1
ULK4
RHBDL3
RB1CC1
DNLZ
RC3H1
ST3GAL3
WT1-AS
CCDC186
WRAP73
LINC01949
AMELY
DCAF4L1
BSPRY
SRSF3
TDRG1
CATIP-AS1
ZEB1
WFDC12
KIF18B
IGLV3-25
PUM2
DPPA3
PTPRB
PCCA-DT
ZFP69
TCL6
MTIF3
UBA1
UVSSA
TPGS1
TINCR
MATN3
SLC12A2-DT
MSANTD1
LOC145474
CCDC89
FBXO2
KRBOX5
EMID1
MGAT4C
JUN
PNKD
ATP2A2
DMC1
XRRA1
PCDH12
WDR4
KRT81
IGHM
SIGLEC7
RNF103
TBATA
OBSCN-AS1
ARHGEF12
PRAMEF12
CCT8
BIRC3
TP53TG5
RBM25
LRRC74A
TTC12
TLE2
REC114
TMEM88
TSEN2
PSMA8
NORAD
ABCD3
ENDOU
ADAMTSL4
TCERG1
ACBD5
LINC00491
CEL
C1orf53
PIK3C2A
R3HCC1L
POU2AF2
IL27
SCTR-AS1
MIB1
LRRD1
CRAMP1
MMP24
MAP3K14
TTLL7-IT1
RASEF
SKI
PRKG2
CSF3
RNF207
[truncated: 386 more rows]

## Sheet: Table S3
gene	logFC	pValue
AAGAB	-1.08116	0.000532436
AASDH	1.10707	1.38e-06
ABCC10	1.52582	3.22e-05
ABHD17B	1.09236	4.08e-07
ABLIM1	-1.06846	0.00126768
AC004951.6	1.40598	0.00574252
ACAT2	-1.14648	0.000739158
ACO2	-1.10916	3.51e-05
ACOT13	-1.18852	0.00121868
ACP1	-1.05247	0.00118018
ACTB	2.41653	0.000752363
ACTR1A	-1.03396	0.00500471
ACVR1C	-1.3275	0.0187192
ACYP2	-1.16114	0.00226509
ADAM23	-1.76122	1.34e-05
ADAM33	1.51306	1.84e-05
ADARB1	-1.4056	1.35e-05
ADD2	1.79959	0.0247969
ADRBK2	2.2857	0.000104122
AF520793	1.52776	5.91e-05
AGAP4	1.00898	0.0014639
AHCY	-1.02205	0.00205043
AHNAK2	-1.19752	0.00169931
AHSA1	-1.05628	0.000955447
AJAP1	2.06026	1.72e-07
AK025288	1.60685	0.000107874
AK055458	1.05513	0.0169689
AK090844	1.27184	1.48e-05
AK096592	1.20344	2.5e-06
AK6	-1.1128	0.000543062
AKAP13	1.5416	5.4e-06
AL132709.8	1.299	0.000153815
AL833181	1.00842	0.0106486
ALAS1	-1.07972	0.0130743
ALDH3A2	-1.19542	7.3e-06
ALDOA	1.95949	0.006934
ALDOC	-1.38432	0.000986328
ALMS1	1.31906	0.000413659
ALS2	-1.06637	0.000100236
AMOTL2	1.3364	0.00191621
AMPH	-1.80568	0.000196641
AMZ2	-1.97323	4.63e-05
AMZ2P1	-1.13047	0.000258109
ANK2	2.39843	0.00277618
ANKMY2	-1.70502	1.62e-05
ANKRD12	1.1297	2.88e-07
ANKRD13D	2.19431	2.77e-07
ANKRD32	-1.19693	0.000126853
ANKRD33B	1.27349	0.000725683
ANKRD36	1.77339	0.00232169
ANKRD36B	2.28738	0.00070719
ANKRD9	1.00188	3.37e-05
ANXA4	-1.0285	0.000162399
ANXA6	-1.11535	0.000244825
AP1M1	-1.02752	0.00334738
AP1S2	-1.09262	0.00254555
AP2M1	-1.45841	0.00022096
APLP2	-1.62417	7.68e-10
APMAP	-1.04306	6.57e-05
APOO	-1.02486	0.00760708
APOPT1	1.36933	8.6e-05
AREL1	-1.82112	2.7e-06
ARF5	-1.1644	4.01e-07
ARHGEF25	-1.16142	1.32e-05
ARHGEF9	-1.00906	8.43e-05
ARID1A	-1.32165	2.66e-05
ARMCX2	-1.43979	0.000126473
ARPC1A	-2.79602	2.58e-05
ARPC3	-1.31225	0.000649846
ASB12	1.02354	0.00278353
ASB3	-1.40968	0.000642136
ASNS	3.28281	0.00686653
ASPHD2	1.2097	1.54e-05
ATF6	-1.07473	6.96e-06
ATF7IP	1.11201	0.000817082
ATG12	1.04264	0.00119352
ATP1A1	-1.67215	0.000115963
ATP1B2	1.02741	0.000653052
ATP2A2	1.43466	0.0100653
ATP5A1	2.74505	0.0422431
ATP5B	-1.66932	9.74e-05
ATP5F1	2.59223	0.00379373
ATP6V0D1	-1.12656	0.00196554
ATP6V1B2	-1.77966	0.000301357
ATP6V1D	1.05124	0.00533803
ATP6V1E1	-1.10295	1.87e-05
ATP6V1G2	-1.28755	0.00251499
ATP6V1H	2.5916	0.00168101
ATP8B1	1.43572	0.000572189
ATP9A	3.19828	0.00222488
ATP9B	1.21108	0.00758576
ATRN	-1.4625	0.000118627
AX746492	1.20096	3.15e-05
AX747507	1.29909	0.00102488
AX747652	1.09156	0.000152347
B3GNT1	3.51618	0.00851911
BBX	2.06915	2.3e-07
BCCIP	-1.59859	8.77e-09
BCL11B	1.33959	0.00706328
BCL2	1.07004	0.00994059
BCL2L2-PABPN1	-1.25251	8.65e-05
BCL7A	1.0828	0.000243242
BEX4	-1.18304	0.00258546
BMPR2	-1.05029	0.00699537
BMS1P6	1.27674	0.000289523
BPGM	-1.09491	0.000711694
BRAF	-1.11506	0.000242448
BRD2	1.09662	7.96e-06
BSCL2	-1.28984	0.000503164
C11orf96	1.5479	7.5e-05
C12orf66	1.30332	5.18e-06
C14orf166	-1.38711	1.09e-05
C17orf80	-1.2461	3.68e-06
C19orf26	1.1841	5.57e-05
C1orf123	-1.03592	1.31e-05
C1orf216	-1.12055	7.11e-06
C1orf61	1.51723	0.0367145
C2orf74	-1.00242	0.00381164
C3orf38	1.32812	8.32e-06
C5orf51	-1.18837	3.32e-05
C9orf64	1.45241	0.000161108
CA10	-1.37014	0.0241874
CABP7	1.12111	0.0368781
CACNB1	1.00598	0.000344609
CALY	-1.85016	0.00011393
CAMK1D	1.04454	9.95e-05
CAMSAP2	2.08189	2.78e-05
CANX	2.16965	7.16e-05
CAP2	1.02033	0.0013909
CAPRIN2	-1.58717	2.84e-05
CARM1	1.16915	0.000112899
CASD1	-2.41684	1.45e-05
CASKIN1	1.17113	8.8e-05
CBFA2T2	1.50184	0.00051455
CBL	1.03729	8.82e-07
CBX4	1.43148	2.9e-05
CBX5	1.58586	0.000161815
CCAR2	-1.11127	0.00228944
CCDC104	-1.02933	0.000497553
CCDC132	-1.12672	2.66e-05
CCDC142	-1.14335	0.000394144
CCDC152	1.63435	9.83e-05
CCDC53	-1.00606	9.08e-05
CCK	-1.4006	0.0198318
CCND2	-1.76099	1.42e-06
CCNDBP1	-1.22135	0.00255181
CCNT1	1.00959	0.000224986
CCNY	1.09614	4.49e-06
CCT2	1.69988	0.0499007
CCT3	-1.13289	0.000187511
CCT4	-1.52205	0.000303538
CCT7	-1.31948	0.000225171
CCT8	3.72963	0.00322041
CD9	-2.18226	1.07e-05
CD99L2	-1.61915	3.4e-06
CDC123	-1.4331	7.59e-06
CDC37	-1.08752	0.000150089
CDC42BPA	1.04889	0.000199274
CDC42SE1	-1.28969	0.000137067
CDC42SE2	2.34769	0.00646393
CDK10	1.30669	0.00102758
CDK17	2.14075	0.034653
CDK7	-1.58216	0.000328928
CEBPD	1.36279	0.000221511
CEP164	1.09678	0.000937438
CEP85L	1.25591	9.23e-09
CEP97	1.04517	1.44e-05
CEPT1	-1.16237	3.29e-05
CHCHD2	-1.01156	0.000679596
CHGB	-1.76329	0.000964145
CHI3L1	1.26032	0.027215
CHMP2A	-1.57525	7.48e-06
CHP1	-1.05467	0.000239276
CHRM1	-1.04737	0.0146672
CHRM3	1.51572	0.000700776
CIPC	-1.15681	0.0126706
CKMT1A	-1.3825	4.06e-05
CLSTN2	1.7084	0.0039823
CMIP	1.56958	3.41e-07
CMPK1	-1.37647	0.00136459
CNBP	-1.07793	0.00163464
CNN3	-1.05522	0.000477873
CNTRL	1.17598	0.000145022
COA1	-1.28149	0.000499412
COG3	-1.33149	1.06e-05
COL24A1	2.25173	0.00840485
COL27A1	2.03535	2.92e-05
COL4A2	1.33822	0.00434174
COL5A3	1.02611	0.0128812
COL6A1	1.10299	0.000853667
COPG1	-1.7578	3.19e-07
COPG2IT1	-1.4691	6.3e-07
COPS3	-1.41562	0.000453678
COPS4	-1.03402	0.00436666
COPS5	-1.80627	0.000135702
COPS6	-1.37221	2.17e-05
COQ9	-1.02867	0.00189673
COX3	1.54898	6.76e-06
COX4I1	2.49973	0.00257812
COX6A1	1.99275	0.0404667
COX6B1	-1.1781	1.95e-07
CRAMP1L	1.31286	7.47e-06
CREBBP	1.35386	2.85e-07
CREG2	1.43539	0.000144153
CRY2	-1.05652	2.66e-05
CSAD	1.08224	0.000159437
CSMD2	1.12006	5.71e-05
CSNK1G2	1.18559	2.62e-06
CSNK2B	-1.56892	0.00164797
CSRNP1	1.15265	0.000294001
CTB-12A17.3	1.33521	0.00287726
CTD-3092A11.2	1.18286	0.00110672
CTNNA2	-1.08497	0.00154164
CUL1	-1.49479	0.000341386
CUL3	-1.55295	1.85e-05
CUTC	-1.12474	0.000618156
CUX1	1.27194	0.000291938
CWC27	1.65318	3.32e-06
CXorf40B	-1.32733	0.000266013
CYP46A1	1.31373	0.00057928
DAAM1	1.19977	3.44e-07
DAD1	-1.1881	0.000586546
DAPK1	-1.2237	5.16e-05
DBT	-2.25751	0.0330629
DCAF13	-1.07397	1.64e-05
DCAKD	-1.08499	1.39e-06
DCHS1	1.76617	1.89e-05
DCLRE1C	1.17392	1.19e-05
DCTN6	-1.00809	0.000376759
DDI2	-1.20587	9.11e-05
DDX1	-1.22939	0.00140864
DDX17	2.45578	1.37e-06
DDX59	1.23127	0.000350076
DHCR24	-2.09671	2.75e-05
DHRS7B	-1.12876	1.59e-05
DHX29	-1.17137	0.00163441
DIP2A	1.08426	0.000383007
DIS3L	-1.15495	0.000276758
DKFZP761C1711	1.38212	1e-08
DLD	-1.13985	0.00419273
DLGAP4	1.35467	0.000513551
DMAP1	-1.44583	2.45e-06
DNAJA4	-1.27588	4.3e-05
DNAJB6	-1.43565	0.00657176
DNAJC1	1.44206	4.4e-05
DNAJC3	-1.23024	0.00271861
DNAJC7	-1.11476	3.82e-07
DND1	1.13361	0.00128369
DOCK10	-1.53896	0.00565634
DOK6	1.05614	0.000324607
DPH3	-1.25105	0.00477908
DRAM2	-1.16799	1.35e-06
DSTN	1.56696	0.000264275
DTNBP1	-1.00385	0.0224877
DTX3	1.03738	1.7e-06
DUSP5	-1.06632	0.000519003
DUSP6	1.00377	0.0170041
DUSP8	2.04328	2.21e-08
DVL1	1.20597	1.21e-06
DVL2	1.15659	9.22e-05
DYNC1I1	3.84024	0.00129522
EAPP	-2.08842	2.12e-07
ECI2	-1.0937	0.000541107
EEF1A1	3.32299	0.0035569
EEF1G	-1.02968	0.000725514
EFEMP1	-1.04005	0.0252459
EFHC2	1.13906	0.000127736
EFR3B	-1.00865	0.00025834
EGFR	1.85335	2.68e-05
EHBP1	2.551	0.00306687
EHMT1	1.05978	0.000948024
EIF2B1	-1.30598	0.000241226
EIF2B3	-1.06361	0.000883302
EIF3D	-1.42015	0.000641408
EIF3H	-1.24199	0.00150659
EIF3K	-1.04678	0.000607362
EIF4A3	-1.0474	3.04e-05
EIF4G2	2.40861	0.0367977
EIF4H	-1.13958	6.42e-06
ELAVL2	2.9104	0.00801337
ELAVL3	2.08306	4.29e-08
ELFN2	1.24357	1.51e-05
ELL2	-1.13865	0.00215234
ELMO1	-1.41722	2.01e-06
EMB	-1.08319	0.00292443
EMC2	-1.16678	0.00135961
EMC3	-1.21787	1.52e-05
EMC7	-1.15192	0.0018512
ENC1	1.65051	4.57e-06
ENO1	-1.06607	0.000502431
ENO2	-1.09771	1.42e-07
EP300	1.57668	1.13e-06
EPB41L4B	-1.08836	0.0012908
EPC1	1.70123	9.42e-08
EPDR1	-1.37865	0.0169817
EPG5	1.1438	5.19e-06
EPS15L1	1.27716	0.000913515
EPT1	-1.1903	2.58e-05
ERC2	-1.08921	0.00548801
ERC2-IT1	1.59097	0.000835262
ERCC3	-1.60747	6.89e-07
ERGIC1	1.00301	0.000168054
ERLIN2	-1.21349	0.00032089
ESF1	2.07491	1.05e-08
EXOC6B	-1.29823	2.15e-05
FABP3	-1.14707	0.00713332
FABP5	-1.27328	0.00173019
FAM107B	1.4751	0.00804923
FAM161B	1.40324	0.000185679
FAM162A	-1.63997	3.55e-05
FAM168B	-1.02796	2.07e-06
FAM178A	-1.5489	1.66e-08
FAM226A	1.62728	4.95e-07
FAM43A	1.28543	0.00192584
FAM50A	-1.49974	0.000247787
FAM63A	1.43923	0.0002878
FAM98A	-1.16416	0.00089937
FBXL17	1.60867	0.000153095
FBXO7	-1.02848	0.000452462
FBXW12	1.41269	0.000151747
FHL2	-1.2395	0.000344514
FHOD3	-1.0954	0.00090395
FIBCD1	1.17844	0.000652222
FIBP	-1.12267	1.42e-06
FIGNL1	-1.06218	0.00399018
FIP1L1	1.08117	6.39e-06
FIS1	-1.33925	3.38e-05
FLRT1	1.34294	0.000519236
FOXO6	1.56138	0.000376316
FOXP1	1.01203	0.000835868
FRRS1L	2.34313	0.0333108
FUNDC2	-1.05429	0.00127606
FXR1	1.45889	0.000253512
FYTTD1	-1.21305	0.00106174
FZD3	1.16542	3.67e-05
FZD8	1.03215	4.15e-05
GABARAPL2	-1.38487	0.000274671
GABBR1	-1.23061	4.95e-09
GABPB1-AS1	1.09166	0.0130561
GABRA5	-1.49912	0.0102087
GABRB1	-1.19122	0.000992888
GALNT18	-1.69213	0.00446765
GAREM	1.52708	1.36e-05
GAS2L1	1.298	2.62e-06
GCNT7	1.21647	1.02e-05
GGA3	2.40507	2.62e-12
GGNBP2	-1.06625	1.28e-05
GLCE	-1.07998	0.00020233
GLG1	1.59514	7.89e-11
GLIS1	1.41633	0.000146015
GLO1	-1.62007	1.07e-05
GLOD4	-1.8616	5.8e-05
GLS2	-1.20226	0.000134422
GLTSCR1L	1.12749	5.4e-06
GLUD1	-1.57063	5.47e-06
GMFB	3.66384	0.000285957
GMPR2	-1.28049	0.000388395
GNB2L1	-1.21818	0.0177332
GNG2	2.59841	0.00814589
GNG3	-1.15536	9.67e-05
GOLGA2	1.13526	0.00017486
GOLGA5	-1.26193	0.00339756
GOT1	-2.06488	9.56e-05
GPI	-1.69521	0.000531818
GPR37	1.31802	0.000600542
GPR89A	-1.04166	4.76e-06
GPRASP1	-1.15104	0.000792045
GRHL1	-1.03204	0.00101147
GRIA1	1.55249	0.00850403
GRIN2B	1.58693	9.86e-08
GTF2E2	-1.34788	2.16e-05
GUCY1A2	1.1254	4.64e-05
GUCY1B3	-1.06061	0.00892139
H2AFY	-1.11136	2.48e-05
HAGH	-1.48315	0.00011964
HARS2	-1.00514	7.07e-07
HAUS2	1.27887	0.000134237
HCG18	1.05522	5.31e-06
HDDC2	-1.9187	0.00239048
HHIP	-1.83311	0.0146252
HIC2	1.27335	0.00233296
HIVEP3	1.27105	8.52e-06
HLTF	-1.29988	0.00605791
HMG20A	-1.13129	0.00293331
HMGB1P4	1.12317	1.98e-05
HMGN2	-1.13509	3.1e-06
HNRNPH2	-1.41076	9.16e-05
HOTTIP	1.07042	0.00305547
HRSP12	-1.45427	0.000229727
HS3ST2	1.04194	0.0249336
HS6ST2	1.35726	0.0021307
HS6ST3	1.08884	0.00123631
HSD17B7	1.12901	5.34e-05
HSPD1	3.41768	0.00170371
IARS2	-1.02669	0.00141099
ID2	1.57523	0.000138034
IDH3A	-2.06443	5.63e-05
IFI6	-1.58922	3.08e-05
IFNAR2	1.40235	3.56e-08
IGF2BP2	1.17074	0.0101031
IGFBP7	1.06241	0.0227047
IGIP	2.56421	0.0280478
IK	-1.12192	4.8e-05
IKBKAP	-1.08897	0.00619242
IL1RAPL1	1.00658	0.0208948
ILF2	-1.55774	0.000144946
ILKAP	-1.12079	0.000221154
IMMT	-1.23528	2.36e-05
IMPDH2	-1.36157	0.000934997
INO80C	-1.05972	0.000834166
INO80D	1.59981	1.77e-07
INPP5F	4.38945	0.000291877
INSIG2	-1.74665	3.43e-05
INTS12	-1.18695	0.000918459
INTS3	-1.33474	1.21e-07
IPO11	-1.02071	2.18e-06
IQCA1	2.28994	1.18e-05
IQCG	-1.2887	0.000514402
IQSEC1	-1.1345	0.000139857
IRF2BP2	1.68115	1.91e-07
ITM2B	-1.13696	0.0335309
ITM2C	-1.0545	0.000183799
ITPR1	1.25905	0.00037136
JAK1	-1.45321	0.00094578
KARS	1.09016	0.0234051
KAT6B	1.5737	6.37e-07
KAZN	1.58418	9.74e-05
KBTBD11	-1.25445	0.000116606
KBTBD6	-1.13391	0.000784677
KCNA1	1.4751	0.0227242
KCNG1	1.44551	1.01e-05
KCNQ1OT1	1.08386	0.00236352
KCTD13	1.22981	0.000425904
KDELR1	1.14162	2.34e-06
KDM1A	-1.51161	1.3e-06
KDM3A	-1.14388	0.00826731
KDM7A	-1.26464	4.65e-05
KHSRP	1.59336	3.1e-08
KIAA0232	2.8216	6.5e-07
KIAA0430	-1.11931	0.0118242
KIAA0485	1.33167	0.000686047
KIAA1279	-1.09951	0.00477042
KIAA2018	1.30667	5.05e-06
KIF1B	1.43878	0.019491
KIF21A	2.62339	4.26e-05
KIF5A	2.38275	0.0113103
KIFAP3	-1.84017	0.000397688
KL	1.06633	0.0379574
KLC1	-1.12646	0.000134058
KLF3-AS1	1.07487	0.00507268
KLF9	2.10402	2.48e-05
KLHDC10	-1.11545	5.59e-05
KLHL24	1.20312	0.000439327
KLHL8	1.38558	7.36e-09
KMT2D	1.10625	0.00091236
KMT2E	1.13639	2.04e-05
KNOP1	1.38543	8.92e-06
KRR1	2.36056	4.98e-10
L1CAM	1.80191	1.54e-06
LAMP1	-1.91889	7.44e-05
LAMTOR4	-1.21761	3.99e-05
LANCL1	2.6541	0.000801143
LAP3	-1.30839	0.000176129
LARP1	2.43876	0.000326915
LCOR	1.32036	0.000203401
LDB3	1.46033	0.000344268
LDHB	-1.57524	0.0003765
LENG8	1.09134	0.00102417
LEPROTL1	-1.32428	0.000472693
LETMD1	-1.42481	0.000625743
LGALS1	-1.05634	0.00643827
LGI1	-1.01583	0.000106875
LINC00461	-1.22893	0.00100013
LINC00520	1.17819	0.00230843
LINC00537	1.41235	0.00557862
LINC00657	4.94866	1.88e-06
LINC00663	1.04364	0.00159584
LINC00889	-1.2966	0.00428176
LINC00965	-1.07239	0.000422547
LINC00969	1.2044	0.00150553
LINC01061	1.3166	0.000373798
LINC01105	1.50594	0.000194987
LMBRD1	-1.69594	0.000186194
LMLN	1.22303	0.000346204
LMO2	-1.05183	0.00140565
LOC100129447	1.15957	0.000536092
LOC100130987	1.18099	2.28e-05
LOC100133089	1.58099	0.000170635
LOC100134445	1.59384	9.5e-07
LOC100272216	1.50108	0.00242509
LOC100289333	1.15029	0.00025438
LOC100506639	1.13416	1.51e-06
LOC100507557	-1.13677	0.000378044
LOC100996506	1.01399	0.000670145
LOC101243545	-1.22572	0.00107851
LOC101927166	1.7626	0.000197801
LOC101928274	1.04184	0.000500243
LOC101928625	-1.02204	0.0268125
LOC101928830	-1.02377	9.21e-06
LOC101928973	1.24298	0.000487246
LOC101929112	-1.00331	2.13e-06
LOC101929232	1.30541	9.61e-05
LOC101929740	1.508	1.32e-05
LOC101929787	1.10766	0.0454902
LOC101929886	1.02183	0.000741607
LOC101930324	-1.19652	0.00121603
LOC101930415	1.98734	9.28e-06
LOC153811	1.43102	1.22e-05
LOC202181	2.72987	2.74e-05
LOC220729	1.24054	0.000403695
LOC285178	1.27914	4.1e-05
LOC286437	1.16951	8.98e-05
LOC439994	1.23118	9.51e-07
LOC647070	1.17384	0.000222409
LOC728554	-1.03859	0.00733529
LOC728730	2.80985	5.73e-06
LOC732360	1.08222	0.000176123
LOH12CR1	1.26883	0.000108446
LPP	1.34191	3.49e-05
LRP12	1.04272	0.00177896
LRP3	1.12241	1.73e-06
LRRC16A	-1.78693	3.92e-06
LRRC23	1.04161	6.34e-05
LRRC49	-1.1379	0.00136183
LRRC75A-AS1	-1.28259	0.000255851
LSM7	-1.18098	0.000572309
LZTS1	1.45504	0.00011535
MACF1	1.44015	5.78e-07
MAFK	1.23378	0.000579943
MAGI3	-1.31148	2.21e-05
MAN1B1-AS1	1.04109	0.000817494
MANBAL	-1.17013	0.000152974
MANEAL	-1.23772	8.42e-06
MAP1B	1.58682	0.000385608
MAP1LC3B	-1.12572	0.000101317
MAP2K1	-1.11238	0.00449653
MAP4	-1.84145	1.72e-08
MAPKBP1	1.67664	1.74e-05
2024-03-01	1.20588	0.000664683
2024-03-06	1.54119	0.000421667
MARK4	1.00594	0.000171826
MAST4	1.16765	0.000113063
MBTPS1	-1.22975	0.000124229
MCTP1	1.42236	6.18e-05
MDH1	-1.27194	0.00754362
MDH2	-1.29684	3.93e-05
MDN1	-1.02815	0.00559216
ME3	-1.18699	8.07e-05
MED13L	1.07868	0.0014575
MED16	1.04251	0.00139914
MED25	1.71993	0.00113369
MED9	-1.04869	4.53e-07
MEF2A	-1.11762	4.49e-06
MEIS2	1.14301	0.0327239
MET	1.89852	0.00464778
METTL3	-1.22226	0.000847375
MFN1	-1.03083	0.00150587
MFSD4	2.20757	0.000266061
MGC12488	1.70043	7.57e-06
MGEA5	1.22304	0.01462
MIA-RAB4B	1.03289	0.000207209
MIA3	-1.02309	4.92e-05
MIAT	1.19571	0.00706764
MICU1	-1.22842	7.04e-05
MIF	-1.42735	9.24e-06
MINK1	2.63651	1.05e-05
MIR100HG	-1.09	0.000524759
MIR1304	1.68326	0.000186981
MIR6125	-1.05545	3.97e-05
MIR636	-1.09345	3.35e-06
MKKS	-1.51082	2.05e-05
MKLN1	-1.02123	0.00450866
MKNK1	1.06391	6.37e-05
MMADHC	-2.12425	0.000205186
MMD	3.00434	0.000524107
MMGT1	-1.2635	0.000244316
MORF4L2	1.87844	4.56e-05
MPV17L	1.04969	0.000790321
MRFAP1L1	-1.06903	0.000390893
MRPL15	-1.43788	0.000865535
MRPL27	-1.16993	1.45e-06
MRPS17	-1.22237	9.33e-06
MRPS28	-1.20908	0.00108356
MSANTD4	-1.15081	0.00185924
MTCH2	-1.21598	0.000142134
MTFR1L	-1.14344	0.00596627
MTHFR	1.73218	3.74e-08
MTURN	-1.46783	0.00273156
MTX2	-1.6193	0.000166633
MUT	1.1529	3.35e-08
MXI1	1.11365	0.00267425
MYH10	2.83378	0.000485857
MYL12A	-1.35395	1.29e-06
MYL6	-1.05619	0.000572166
MYLIP	1.51035	2.56e-05
MZT2B	1.50795	0.000427642
NAA20	-1.13889	0.00203642
NADK2	1.14611	1.37e-06
NAE1	-1.24772	8.87e-06
NAMPT	-1.14986	0.00674967
NAP1L5	-1.49323	0.00859753
NAV2	1.65198	1.87e-08
NBR1	-1.14309	0.000479824
NCOA7	3.71769	0.000827407
NCOR2	1.01543	0.0272433
NDRG4	-1.29052	2.46e-05
NDUFA10	-2.11622	7.34e-06
NDUFA13	-1.76779	1.04e-07
NDUFAF2	1.2418	0.000130661
NDUFB1	2.20448	0.0284096
NDUFS3	-1.37267	8.35e-05
NDUFS5	-1.02192	8.87e-07
NDUFV1	-1.07849	0.000113328
NDUFV2	-1.31841	6.88e-06
NECAP1	-1.2544	0.00100526
NEFL	1.29133	0.00820124
NEGR1	1.05502	0.0231908
NEUROD1	1.7161	4.77e-05
NFIB	1.21571	2.78e-07
NFIC	1.61452	1.91e-06
NFKBIA	1.45474	0.00459004
NFS1	-1.00183	3.13e-05
NFU1	-1.40208	0.00149653
NHLH2	1.44899	0.00233924
NIT2	-1.59795	1.09e-05
NME1	-1.80914	0.000306673
NOTCH2NL	1.12559	0.000537814
NOV	1.46812	0.00675649
NOVA1	-1.52489	1.09e-06
NOVA2	1.84505	4.8e-06
NR1D1	1.16878	0.000345969
NRBF2	-1.01902	0.000395527
NRCAM	2.39115	0.0115905
NRN1	-1.01142	0.00343024
NRP1	-1.33402	0.00901798
NRXN2	1.67134	3.6e-08
NSL1	1.32512	1.24e-06
NSMCE1	-1.24989	4.79e-07
NSUN6	1.93396	2.79e-07
NTRK2	-1.0644	0.00706386
NUDT9	-1.08507	0.0144488
NUP107	-1.08282	0.0017525
NUP50	-1.26863	1.23e-05
NUP54	-1.2484	1.2e-05
NVL	-1.11714	0.000383382
OAZ1	-2.18136	0.00228967
ORC3	-1.06674	0.000273418
OSBPL7	1.00058	0.000466697
OSGEP	-1.44595	1.34e-05
OTUD7A	1.01427	8.29e-05
OXSM	-1.17691	0.000584083
P4HTM	-1.0277	0.000261307
PABPC3	1.21739	1.75e-08
PAK2	-1.25734	0.000879065
PBX1	1.12838	3.72e-07
PCBP1	-1.57117	0.000366574
PCDHGA1	1.31378	6.93e-09
PCLO	2.57237	9.4e-05
PCMT1	-1.49694	0.00490448
PCSK5	1.68489	0.00012767
PCYOX1L	-1.23479	5.37e-06
PDCD6	1.40663	3.16e-05
PDCD6IP	-1.16713	0.0001291
PDGFA	-1.93251	1.99e-08
PDK3	1.26521	0.018083
PEA15	2.1414	0.00454105
PEF1	-1.36169	4.63e-06
PEG3-AS1	1.55828	0.000863402
PET100	-1.18332	0.000618692
PET112	-1.1166	0.000325006
PEX5L	1.42704	0.000984882
PFDN2	-1.21937	1.64e-05
PFDN5	-1.3053	4.76e-07
PFKM	-1.24294	7.16e-06
PGF	1.34971	0.000156552
PGRMC1	2.41514	0.0221211
PHB	-1.35987	5.42e-06
PHB2	-1.19395	0.00104257
PHLPP2	-1.26151	0.000210129
PHTF1	-1.04562	4.14e-05
PHYKPL	1.05001	0.000310988
PIDD1	1.11965	0.00117827
PIGT	1.28091	0.000431315
PIGU	-1.06291	0.000152552
PIKFYVE	-1.38575	0.00223412
PITHD1	-1.27262	7.12e-06
PITRM1	-1.68457	2.36e-05
PKIB	-1.27666	0.000679587
PKN2	1.53381	3.08e-05
PLAGL1	1.18661	0.000309916
PLCL1	-1.17785	0.00133779
PLEKHA5	1.11326	0.000209913
PLGLB1	1.22518	0.000939987
PLK2	-1.5644	0.0021076
PLSCR3	1.04974	0.000320816
PLXDC2	1.11892	0.00140132
PNMA2	2.89708	0.0346328
POLR1B	1.62439	2.73e-05
POM121C	1.13909	3.16e-07
POP4	-1.45857	0.000273955
PPA1	-1.09495	0.0063939
PPARD	1.42317	0.000139609
PPFIA4	-1.42557	0.00102431
PPFIBP1	1.61823	0.000206219
PPIA	3.601	0.00501003
PPIB	-1.21689	6.36e-06
PPM1G	-1.06487	0.000269836
PPP1R14C	-1.00376	0.00111621
PPP1R7	-1.07051	2.62e-05
PPP2CB	2.88513	0.044417
PPP2R1A	-1.56688	4.39e-05
PRC1	-1.13623	0.00019864
PRDM2	-1.00067	1.18e-05
PRDX1	-1.7896	4.34e-06
PRDX2	2.68091	0.000681045
PRDX3	-1.17514	0.00236755
PRDX5	-1.31362	0.00159626
PREP	-1.08954	6.75e-05
PRKACB	1.88463	0.000117748
PRKDC	-1.28007	4.55e-07
PROSC	-1.12223	0.00108927
PRPF40A	1.17087	2.58e-08
PRPS1	-1.07711	0.00138343
PRR11	1.10867	0.000561697
PRR3	-1.30632	3.33e-08
PRR34-AS1	1.26744	0.0034028
PSAP	2.1038	0.0156759
PSENEN	-1.34042	0.00025942
PSMA1	-1.26368	3e-05
PSMA3	-1.5946	0.000273872
PSMB2	-1.31386	0.000424559
PSMB3	-1.98469	1.04e-06
PSMB6	-1.63918	0.00032575
PSMB7	-1.50913	0.000101994
PSMC3	-1.39765	5.05e-05
PSMC5	-1.37957	0.000264207
PSMD1	-1.11478	3.23e-05
PSMD10	-1.46079	0.00236712
PSMD12	-1.40921	0.000387015
PSMD4	-1.16694	1.59e-07
PSMD6	-1.42125	0.00615069
PSMD8	-1.12597	0.00202067
PSMG1	-1.10895	0.00190187
PTGES3	-1.37277	1.35e-05
PTGS1	-1.30419	0.0331802
PTH2R	-1.04803	0.00701528
PTN	1.23151	0.0132625
PTPN4	1.02379	0.00416995
PTPRJ	-1.24697	1.89e-06
PTPRK	2.93919	0.00417119
PTPRO	-1.31653	0.00441796
PTPRS	3.04436	0.00394713
PTTG1	1.04412	0.0078421
PUM1	1.26627	0.0333215
RAB11B	1.19736	0.000320877
RAB11FIP3	1.69141	2.03e-05
RAB3C	-1.25566	0.0319974
RAB3GAP1	-1.93293	0.0394071
RAB6B	1.26132	0.00806163
RABAC1	-1.49098	0.00156347
RABEP1	-1.34353	0.00270968
RAD51C	-1.04761	0.000567853
RAF1	-1.07656	0.00068451
RAI1	1.13452	2.05e-07
RALBP1	1.39287	3.17e-08
RALGAPA2	1.17593	0.0118255
RALGAPB	-1.04439	0.00119223
RARS	-1.33119	0.00136743
RASGRF2	-1.13793	0.00104458
RBM25	-1.10469	0.0328535
RBMS1	1.34969	0.000655205
RBMS3	1.2307	0.0052215
RBX1	-1.57011	2.38e-06
RCOR3	-1.34965	0.000113813
REEP1	-1.06918	7.35e-07
REEP5	2.92085	0.00324101
REPS2	-1.36476	0.000410916
REXO2	-1.10196	3.03e-05
RFX1	1.06343	0.000325077
RGMA	1.08202	0.000400067
RGPD3	3.63758	0.000231097
RGS20	-1.07327	0.0117825
RGS7BP	2.04388	1.2e-06
RHOB	1.50534	4.17e-09
RHOQ	1.38058	1.85e-05
RIMBP2	-1.15488	0.000509227
RIOK3	1.62466	0.000116648
RND3	-1.1764	0.00715768
RNF150	1.19182	0.00043355
RNF165	1.72552	2.03e-05
RNF175	-1.50293	6.22e-06
RNPC3	1.99536	1.82e-06
RP1-39G22.7	-1.57163	0.000509397
RP11-194N12.2	1.60888	0.000348338
RP11-271C24.3	1.39947	0.000448123
RP11-295M18.6	-1.45221	0.0240613
RP11-403P17.4	1.37041	0.000276058
RP11-473I1.9	-2.23793	5.23e-13
RP11-690I21.2	1.19472	0.000199086
RP11-710C12.1	-1.55922	0.000136369
RP11-97C16.1	-1.18956	0.00836458
RPA2	-1.14669	0.00054975
RPL10A	-1.05195	0.0133374
RPL11	-1.24403	0.00265389
RPL18A	-1.01228	0.0020932
RPL3	-1.03083	0.00365224
RPL36AL	-1.23682	0.000796192
RPL37A	-1.48761	0.000158306
RPL8	-1.33051	0.00458302
RPLP2	-1.02281	0.00340163
RPN1	-1.46241	1.65e-06
RPRD1A	1.56808	0.0109489
RPS15	3.5168	0.0146358
RPS16	1.06047	0.0172992
RPS16P5	1.2101	0.0001293
RPS23	2.34294	0.0400196
RPS4Y1	-1.72782	0.041587
RPS6KA5	1.11797	0.000860366
RPS6KC1	-1.05267	0.000222178
RRAGA	-1.09963	0.00074992
RSPH10B	-1.55047	2.38e-06
RSRC1	1.06811	0.00448142
RTN1	-1.81413	0.00201079
RTN4	2.33039	0.0173189
RUFY3	-1.35949	0.00928013
RUNDC1	-1.06444	0.00329497
RUSC1-AS1	1.09612	2.83e-05
S100A13	-1.00609	0.00229599
S100B	-1.38575	0.00629623
SAFB2	1.11979	9.25e-06
SAMHD1	1.02327	0.000115241
SAP18	-1.00765	0.000981013
SARNP	-1.00659	0.000914085
SARS	-1.34721	4.13e-06
SCN2B	-1.93814	1.94e-06
SCOC	-1.03999	0.0373263
SCRIB	1.28542	1.86e-06
SDHB	-1.43522	0.000564638
SEC22A	-1.10866	0.000220471
SEC61G	-1.61293	4.88e-05
SECISBP2L	1.10947	0.000315022
SEH1L	4.56681	0.000208007
SEMA5A	-1.12562	0.0207579
SEMA6A	1.72451	3.2e-06
SEMA6D	-1.68361	0.000380427
SEPT7P2	1.84265	2.17e-05
SEPT8	2.98864	4.79e-05
SERPINB6	1.95583	0.0151846
SESN2	1.28738	3.7e-05
SETBP1	1.21419	0.00191526
SETD6	1.05251	0.000460178
SETX	-1.16974	0.000118971
SF3B4	1.16798	5.11e-06
SFT2D2	1.04516	0.000103496
SFXN4	-1.62744	2.48e-05
SGCE	-1.25709	0.000234269
SGIP1	-1.14742	0.0211249
SGSM2	-2.65947	0.00013434
SH3RF1	1.09174	0.000323393
SHANK3	1.11529	8.23e-06
SHOC2	-1.00294	0.000381219
SIRPA	-1.37838	0.000190285
SKI	1.47783	0.000169419
SLC16A14	-1.07669	7.34e-05
SLC16A6	-1.30249	0.006251
SLC1A2	1.40511	0.00083427
SLC20A1	-1.13578	4.98e-06
SLC22A3	1.54733	0.00014403
SLC23A2	-1.29867	3.8e-06
SLC25A23	1.15429	0.000109986
SLC25A46	-1.2592	0.00185745
SLC25A5	-1.05494	0.00364815
SLC26A6	1.05931	0.000232477
SLC35G2	-1.4909	0.0005365
SLC39A10	-1.81548	0.000759851
SLC44A5	-1.14859	0.0135356
SLC4A7	1.45659	1.52e-08
SLC7A14	-1.27417	0.00310599
SLC9A6	-1.07894	0.000304905
SLFN5	1.16406	0.00016196
SLIRP	-1.24284	0.00143466
SLIT1	3.49578	0.000503095
SMARCD1	1.07638	0.000319595
SMC3	1.36247	0.000114515
SMG7	-1.14137	4.97e-05
SMIM13	3.80896	0.00113545
SMS	-1.35191	1.57e-06
SMURF2	1.35741	2.64e-05
SNN	2.46918	0.0237941
SNX30	-1.12114	9.39e-05
SOD1	-1.2939	0.000102388
SOD2	-1.04244	0.00757378
SORT1	2.06058	0.00237043
SOX5	1.03822	0.00202336
SPATA2L	1.60801	6.45e-05
SPATA7	-1.15189	0.000928969
SPG11	-1.04834	0.00101225
SPOCK1	-1.44156	0.000696934
SPTBN1	1.23874	0.0159106
SRCIN1	1.08421	0.000277129
SRGAP2B	1.86448	2.05e-05
SRGAP2C	1.8801	1.45e-07
SRGN	1.15639	0.0449413
SRI	-1.1837	0.00097491
SRP54	-1.18306	0.000434184
SRSF6	-1.09415	0.000163883
SSBP1	-1.50631	0.00352047
SSH1	-1.04569	0.000136339
ST8SIA2	1.16729	0.0298204
STK17B	1.00158	0.00211728
STOML2	-1.78587	1.36e-05
STOX2	1.0634	8.57e-07
SULF2	-1.53174	0.00103021
SUMO3	2.4161	0.00982952
SUPT16H	-1.33391	7.06e-09
SUPV3L1	-1.67539	5.52e-07
SUZ12	1.17425	6.99e-06
SYMPK	2.00537	1.5e-05
SYN3	1.86377	2.4e-05
SYNJ2	-1.08853	0.00622926
SYT13	2.62451	0.000215914
SYT6	1.14891	0.00103482
TACC1	2.4881	0.0120234
TAF3	1.33445	5.63e-06
TAF7	-1.21393	0.000320167
TALDO1	-1.48385	8.62e-06
TARBP1	-1.06313	0.00867872
TBC1D7	-1.26416	0.00464454
TBL1X	1.48955	0.00124671
TBL1XR1	1.88882	0.000602582
TCEAL7	-1.06552	0.0146964
TCF25	1.16714	6.31e-06
TCTE3	1.04431	0.00981561
TDRD9	1.26686	0.00737737
TENM3	1.04688	0.00121917
TERF2IP	-1.2497	4.69e-05
THSD4	1.27995	0.00438765
THYN1	-1.55308	0.000532872
TIGD1	-1.10493	0.0133937
TIGD7	-1.34659	2.62e-06
TIMM50	-1.14084	4.45e-05
TIMMDC1	-1.12165	0.00161576
TIPRL	1.65327	9.98e-06
TKT	-1.41529	0.000119369
TM2D2	-1.3163	0.000309396
TMED3	-1.21262	1.17e-05
TMEFF2	1.39868	0.00930161
TMEM126A	-1.14778	0.00198188
TMEM126B	-1.04319	0.0269566
TMEM135	-1.27508	0.00158627
TMEM155	-1.36725	0.0168425
TMEM178A	-1.20579	0.000108409
TMEM189	-1.02094	0.000385738
TMEM246	-1.05408	0.00729018
TMEM25	-1.06753	6.43e-07
TNFRSF10B	1.03032	0.0103664
TNRC6C	-1.45513	9.59e-09
TOMM34	-1.06401	0.00363074
TRA2A	1.64495	1.14e-05
TRAPPC12	-1.36234	0.000126308
TRAPPC5	-1.05953	3.62e-05
TRAPPC6B	-1.14202	0.000738326
TRIM14	1.23878	4.87e-06
TRIM23	1.10267	0.00200095
TRIM37	3.72515	0.000205728
TRIP11	1.29676	2.31e-05
TRMT5	-1.17302	1.84e-05
TRO	-1.32311	0.0101456
TSN	-1.32487	8.52e-06
TSR1	1.03778	0.00303966
TTBK2	1.77259	1.39e-07
TTC19	-2.03924	9.17e-05
TTC8	-1.19144	0.00223599
TTC9B	1.07509	0.000110166
TUB	-1.84387	0.00200633
TUBA1B	3.85879	0.0105349
TUBA1C	-1.5514	7.52e-05
TUBA4A	-1.00145	0.0052926
TUBB	-1.99345	2.67e-07
TUBB2A	-1.36722	0.000563754
TUBB3	-1.36822	1.16e-05
TUBB4A	1.17192	0.000615943
TUBB4B	-1.19087	4.49e-06
U2AF1	-1.71147	0.000226357
U2AF2	1.45714	1.87e-07
UBA1	-1.03883	0.00184845
UBASH3B	-1.19104	2.63e-05
UBC	-1.32696	0.00379885
UBE2D4	1.02285	0.000513593
UBE2QL1	-1.27603	0.0425384
UBFD1	-1.45657	0.000357901
UBLCP1	1.56837	0.000168341
UBN1	1.80657	8.77e-08
UBR7	-1.16069	0.000196892
UBXN2A	1.19317	0.000538337
UBXN4	1.34617	2.2e-06
UCHL1	3.18922	0.00168037
UFD1L	-1.02517	0.00259844
UHMK1	2.26511	0.00128211
UNC13A	-1.10875	9.52e-06
UNC13B	-1.05072	0.000110826
UNC13C	-1.44583	0.0153716
UPRT	-1.11199	5.9e-05
UQCRC2	-1.03359	0.00128926
UQCRFS1	-1.32269	0.00173235
USO1	-1.31779	0.00248883
USP4	1.33749	1.38e-05
USP42	1.05019	0.000625526
UTP23	1.06255	9.37e-05
UVSSA	1.53152	2.44e-05
VAMP7	-1.12195	0.0405243
VDAC1	-2.15127	0.000169886
VDAC3	-2.20265	0.000556614
VIMP	-1.13857	0.00222551
VPS26B	-1.00429	9.97e-06
VPS28	-1.14407	0.00531033
VPS29	-1.30842	0.000308498
VTI1B	-1.17526	0.00594455
VWA3A	1.01271	0.00205369
WDR37	-1.19956	0.00178877
WDR7	3.58164	0.00314305
WDR70	-1.50535	1.43e-09
WNK3	-1.03814	0.00220398
WWC3	1.12253	5.93e-05
XAF1	1.04293	0.0173526
XRCC2	1.41033	8.14e-05
YBX3	1.00996	0.0259231
YIPF2	1.23363	0.00128726
YPEL5	1.11682	4.04e-05
YWHAH	-3.15872	7.71e-06
ZBTB4	1.35828	0.0235912
ZBTB7A	2.10612	1.09e-08
ZC3H7B	1.46015	0.000264975
ZDHHC17	-1.04929	0.000637484
ZDHHC23	-1.45071	0.00255974
ZDHHC4	-1.03251	6.91e-05
ZFAND2A	-1.24418	5.86e-05
ZFAND5	2.72243	0.000100686
ZFC3H1	-1.02674	5.01e-05
ZFP92	1.01192	0.000366875
ZFPM2	-1.34658	0.011819
ZMYM5	1.04198	0.00191701
ZNF10	-1.12501	4.84e-05
ZNF195	1.01325	0.00230391
ZNF204P	-1.7405	0.000131486
ZNF266	-1.01089	0.000535947
ZNF285	-1.2891	0.00387001
ZNF33A	-1.08578	0.000701568
ZNF415	-1.43472	0.00028996
ZNF462	1.31695	2.72e-07
ZNF493	1.08212	0.000406769
ZNF503	1.56392	2.05e-06
ZNF512	-1.12672	1.76e-05
ZNF548	1.02281	0.00312733
ZNF562	1.2214	2.75e-07
ZNF573	1.75787	3.66e-06
ZNF611	1.12889	0.000409439
ZNF777	1.32219	0.000510148
ZNF800	1.26941	0.000400571
ZNF827	1.18808	0.00662938
ZNF883	1.30754	0.00274629
ZNHIT3	-1.66555	0.000298882
ZNHIT6	1.29287	0.000218609

## Sheet: Table S4
PPI	LASSO	SVM	RF
EGFR	CHMP2A	CHMP2A	CHMP2A
TNF	HSP90B1	SESN2	SESN2
IL1B	IL1B	PKN2	PKN2
BCL2	IL37	MDH1	GBP5
JUN	METTL3	GBP5	EGFR
SMAD2	RPL3	EGFR	MDH1
NFKBIA	WFDC12	FOXP3	MINK1
CDC37			WFDC12
H4C3			FOXP3
H4C9			COL1A1
BIRC3			S100A9
CD274			H4C3
COL1A1			HSP90B1
FOXP3			IKBKE
H2BC10			TNF
H2BC15			POLA2
LCN2			TIFA
MEFV			PAH
NOP56			CASP4
PDCD6IP			GGT1
ATF6			BCL2
CASP4			MEFV
CHMP2A			LCN2
CHMP4A			BIRC3
CHMP6			VPS28
H2AC14			E2F4
H2BC8			JUN
HSP90B1			H4C9
IKBKE			SIAH1
SDHB			NFKBIA
UBE2D3			CD274
VPS28			H2BC8
CDK9			GALNS
GAR1			IGF2BP3
HP			GAR1
NR4A1			CA1
RSL1D1			METTL3
SMURF2			HP
SUZ12			RSL1D1
AHSA1			CUL4B
BAK1			BAK1
BAX			OGA
E2F4			STK4
METTL3			SUZ12
TNFSF10			H2AC14
MDH1			PDCD6IP
PKN2

## Sheet: Table S5
mRNA	target miRNAs(Homo sapiens)		mRNA	target miRNAs(mus musculus)
CHMP2A	hsa-miR-3187-5p		Mdh1	mmu-miR-465a-5p
CHMP2A	hsa-miR-5194		Mdh1	mmu-miR-3079-3p
MDH1	hsa-miR-5002-5p		Mdh1	mmu-miR-7050-3p
MDH1	hsa-miR-486-5p		Mdh1	mmu-miR-547-3p
MDH1	hsa-miR-8064		Mdh1	mmu-miR-350-3p
EGFR	hsa-miR-875-5p		Mdh1	mmu-miR-463-3p
EGFR	hsa-miR-7-5p		Mdh1	mmu-miR-465b-5p
EGFR	hsa-miR-302e		Mdh1	mmu-miR-465c-5p
EGFR	hsa-miR-1290		Mdh1	mmu-miR-465d-5p
EGFR	hsa-miR-4709-3p		Mdh1	mmu-miR-669e-3p
EGFR	hsa-miR-27a-3p		Mdh1	mmu-miR-713
EGFR	hsa-miR-27b-3p		Mdh1	mmu-miR-691
EGFR	hsa-miR-767-3p		Egfr	mmu-miR-1291
EGFR	hsa-miR-607		Egfr	mmu-miR-7091-3p
EGFR	hsa-miR-335-3p		Egfr	mmu-miR-667-5p
EGFR	hsa-miR-573		Egfr	mmu-miR-673-5p
EGFR	hsa-miR-6875-3p		Egfr	mmu-miR-6962-3p
EGFR	hsa-miR-4476		Egfr	mmu-miR-5106
EGFR	hsa-miR-6876-5p		Egfr	mmu-miR-6897-3p
EGFR	hsa-miR-6888-5p		Egfr	mmu-miR-3070-5p
EGFR	hsa-miR-664b-3p		Egfr	mmu-miR-1934-3p
EGFR	hsa-miR-6797-5p		Egfr	mmu-miR-6516-5p
EGFR	hsa-miR-141-3p		Egfr	mmu-miR-7679-5p
EGFR	hsa-miR-200a-3p		Egfr	mmu-miR-5107-5p
EGFR	hsa-miR-3149		Egfr	mmu-miR-539-5p
EGFR	hsa-miR-3192-5p		Egfr	mmu-miR-1198-5p
EGFR	hsa-miR-5093		Egfr	mmu-miR-133b-3p
EGFR	hsa-miR-133b		Egfr	mmu-let-7c-1-3p
EGFR	hsa-miR-378j		Egfr	mmu-miR-7661-5p
EGFR	hsa-miR-6839-5p		Egfr	mmu-miR-6904-5p
EGFR	hsa-miR-6783-3p		Egfr	mmu-miR-24-3p
EGFR	hsa-miR-3977		Egfr	mmu-miR-93-5p
EGFR	hsa-miR-6828-3p		Egfr	mmu-miR-329-3p
EGFR	hsa-miR-3606-3p		Egfr	mmu-miR-3470a
EGFR	hsa-miR-513a-3p		Egfr	mmu-miR-300-5p
EGFR	hsa-miR-513c-3p		Egfr	mmu-miR-7578
EGFR	hsa-miR-548c-3p		Egfr	mmu-miR-7683-3p
EGFR	hsa-miR-95-5p		Egfr	mmu-miR-496b
EGFR	hsa-miR-551b-5p		Egfr	mmu-miR-7029-3p
EGFR	hsa-miR-651-3p		Egfr	mmu-miR-34a-5p
EGFR	hsa-miR-579-3p		Egfr	mmu-miR-7210-3p
EGFR	hsa-miR-141-5p		Egfr	mmu-miR-1912-5p
EGFR	hsa-miR-1252-5p		Egfr	mmu-miR-1224-5p
EGFR	hsa-miR-4533		Egfr	mmu-miR-883a-3p
EGFR	hsa-miR-133a-3p		Egfr	mmu-miR-335-3p
EGFR	hsa-miR-5088-5p		Egfr	mmu-miR-3473g
EGFR	hsa-miR-1343-3p		Egfr	mmu-miR-7227-3p
EGFR	hsa-miR-513a-5p		Egfr	mmu-miR-216a-3p
EGFR	hsa-miR-4475		Egfr	mmu-miR-1929-3p
EGFR	hsa-miR-671-5p		Egfr	mmu-miR-3098-3p
EGFR	hsa-miR-19b-1-5p		Egfr	mmu-miR-683
EGFR	hsa-miR-2114-3p		Egfr	mmu-miR-679-3p
EGFR	hsa-miR-6823-3p		Egfr	mmu-miR-6377
EGFR	hsa-miR-6812-5p		Egfr	mmu-miR-27b-3p
EGFR	hsa-miR-6819-5p		Egfr	mmu-miR-27a-3p
EGFR	hsa-miR-6737-5p		Egfr	mmu-miR-3078-5p
EGFR	hsa-miR-608		Egfr	mmu-miR-6344
EGFR	hsa-miR-4651		Egfr	mmu-miR-7116-3p
EGFR	hsa-miR-7109-5p		Egfr	mmu-miR-654-3p
EGFR	hsa-miR-6751-5p		Egfr	mmu-miR-7021-3p
EGFR	hsa-miR-6803-5p		Egfr	mmu-miR-467c-3p
EGFR	hsa-miR-6822-5p		Egfr	mmu-miR-467b-3p
EGFR	hsa-miR-1249-5p		Egfr	mmu-miR-467d-3p
EGFR	hsa-miR-5585-3p		Egfr	mmu-miR-467e-3p
EGFR	hsa-miR-6715b-3p		Egfr	mmu-miR-155-5p
EGFR	hsa-miR-6832-5p		Egfr	mmu-miR-299a-5p
EGFR	hsa-miR-6867-5p		Egfr	mmu-miR-5101
EGFR	hsa-miR-297		Egfr	mmu-miR-200c-3p
EGFR	hsa-miR-6868-5p		Egfr	mmu-miR-429-3p
EGFR	hsa-miR-5008-3p		Egfr	mmu-miR-200b-3p
EGFR	hsa-miR-6737-3p		Egfr	mmu-miR-3078-3p
EGFR	hsa-miR-885-3p		Pkn2	mmu-miR-98-5p
EGFR	hsa-miR-1233-5p		Pkn2	mmu-let-7e-5p
EGFR	hsa-miR-6778-5p		Pkn2	mmu-let-7i-5p
EGFR	hsa-miR-1324		Pkn2	mmu-let-7c-5p
EGFR	hsa-miR-545-3p		Pkn2	mmu-miR-17-5p
EGFR	hsa-miR-6842-5p		Pkn2	mmu-miR-20a-5p
EGFR	hsa-miR-7110-5p		Pkn2	mmu-miR-106a-5p
EGFR	hsa-miR-6752-5p		Pkn2	mmu-miR-20b-5p
EGFR	hsa-miR-423-5p		Pkn2	mmu-miR-93-5p
EGFR	hsa-miR-3184-5p		Pkn2	mmu-miR-7663-5p
EGFR	hsa-miR-6873-3p		Pkn2	mmu-miR-7011-3p
EGFR	hsa-miR-7110-3p		Pkn2	mmu-miR-7683-3p
EGFR	hsa-miR-6760-5p		Pkn2	mmu-miR-7036b-3p
EGFR	hsa-miR-302d-3p		Pkn2	mmu-miR-7026-3p
EGFR	hsa-miR-302a-3p		Pkn2	mmu-miR-199a-5p
EGFR	hsa-miR-520a-3p		Pkn2	mmu-miR-7686-5p
EGFR	hsa-miR-520d-3p		Pkn2	mmu-miR-6983-5p
EGFR	hsa-miR-520c-3p		Pkn2	mmu-let-7g-3p
EGFR	hsa-miR-373-3p		Pkn2	mmu-miR-292b-5p
EGFR	hsa-miR-493-5p		Pkn2	mmu-miR-669k-5p
EGFR	hsa-miR-144-3p		Pkn2	mmu-miR-295-5p
EGFR	hsa-miR-4446-3p		Pkn2	mmu-miR-546
EGFR	hsa-miR-4474-3p		Pkn2	mmu-miR-216a-5p
EGFR	hsa-miR-4425		Pkn2	mmu-miR-101c
EGFR	hsa-miR-622		Pkn2	mmu-miR-7050-3p
EGFR	hsa-miR-4684-3p		Pkn2	mmu-miR-3073a-3p
EGFR	hsa-miR-891b		Pkn2	mmu-miR-203-5p
EGFR	hsa-miR-128-3p		Pkn2	mmu-miR-141-5p
EGFR	hsa-miR-216a-3p		Pkn2	mmu-miR-302c-5p
EGFR	hsa-miR-1287-5p		Pkn2	mmu-miR-103-3p
EGFR	hsa-miR-7845-5p		Pkn2	mmu-miR-448-3p
EGFR	hsa-miR-6071		Pkn2	mmu-miR-669i
EGFR	hsa-miR-3144-3p		Pkn2	mmu-let-7a-2-3p
EGFR	hsa-miR-4668-3p		Pkn2	mmu-miR-742-3p
EGFR	hsa-miR-103a-2-5p		Pkn2	mmu-miR-669n
EGFR	hsa-miR-1266-5p		Pkn2	mmu-miR-7077-3p
EGFR	hsa-miR-510-5p		Pkn2	mmu-miR-7028-3p
EGFR	hsa-miR-8087		Pkn2	mmu-miR-7060-5p
EGFR	hsa-miR-6780a-3p		Pkn2	mmu-miR-7227-3p
EGFR	hsa-miR-5196-3p		Pkn2	mmu-miR-1981-5p
EGFR	hsa-miR-127-5p		Pkn2	mmu-miR-7015-5p
EGFR	hsa-miR-4635		Pkn2	mmu-miR-216a-3p
EGFR	hsa-miR-4731-5p		Pkn2	mmu-miR-147-5p
EGFR	hsa-miR-3202		Pkn2	mmu-miR-470-5p
EGFR	hsa-miR-6840-3p		Pkn2	mmu-miR-337-3p
EGFR	hsa-miR-6729-3p		Pkn2	mmu-miR-3089-3p
EGFR	hsa-miR-520d-5p		Pkn2	mmu-let-7a-5p
EGFR	hsa-miR-524-5p		Pkn2	mmu-let-7f-5p
EGFR	hsa-miR-6763-5p		Pkn2	mmu-miR-302c-3p
EGFR	hsa-miR-206		Pkn2	mmu-miR-302b-3p
EGFR	hsa-miR-613		Pkn2	mmu-miR-302a-3p
EGFR	hsa-miR-1323		Pkn2	mmu-miR-302d-3p
EGFR	hsa-miR-3120-3p		Pkn2	mmu-miR-291a-3p
EGFR	hsa-miR-8075		Pkn2	mmu-miR-7087-5p
EGFR	hsa-miR-7111-3p		Pkn2	mmu-miR-6516-5p
EGFR	hsa-miR-5001-5p		Pkn2	mmu-miR-6903-5p
EGFR	hsa-miR-4498		Pkn2	mmu-miR-450a-1-3p
EGFR	hsa-miR-1587		Pkn2	mmu-miR-450b-3p
EGFR	hsa-miR-3620-5p		Pkn2	mmu-miR-3100-5p
EGFR	hsa-miR-4296		Pkn2	mmu-miR-6516-3p
EGFR	hsa-miR-4265		Pkn2	mmu-miR-6996-3p
EGFR	hsa-miR-105-5p		Pkn2	mmu-miR-693-3p
EGFR	hsa-miR-6787-3p		Pkn2	mmu-miR-202-3p
EGFR	hsa-miR-129-5p		Pkn2	mmu-miR-6997-5p
EGFR	hsa-miR-6740-3p		Pkn2	mmu-miR-3101-5p
EGFR	hsa-miR-646		Pkn2	mmu-miR-7230-5p
EGFR	hsa-miR-3140-3p		Pkn2	mmu-miR-5624-3p
EGFR	hsa-miR-5010-3p		Pkn2	mmu-miR-6540-5p
EGFR	hsa-miR-520f-3p		Pkn2	mmu-miR-199b-5p
EGFR	hsa-miR-6804-3p		Pkn2	mmu-miR-101a-3p
EGFR	hsa-miR-3925-5p		Pkn2	mmu-miR-323-3p
EGFR	hsa-miR-363-5p		Pkn2	mmu-miR-137-3p
EGFR	hsa-miR-3136-5p		Pkn2	mmu-miR-374b-5p
EGFR	hsa-miR-4439		Pkn2	mmu-let-7k
EGFR	hsa-miR-204-3p		Pkn2	mmu-let-7g-5p
EGFR	hsa-miR-3120-5p		Pkn2	mmu-miR-155-5p
EGFR	hsa-miR-6778-3p		Pkn2	mmu-miR-223-3p
EGFR	hsa-miR-1294		Pkn2	mmu-miR-106b-5p
EGFR	hsa-miR-502-3p		Pkn2	mmu-miR-153-3p
EGFR	hsa-miR-4471		Pkn2	mmu-miR-7680-3p
EGFR	hsa-miR-3678-3p		Pkn2	mmu-miR-3105-3p
EGFR	hsa-miR-3163		Pkn2	mmu-miR-1903
EGFR	hsa-miR-544b		Pkn2	mmu-miR-7027-5p
EGFR	hsa-miR-4686		Pkn2	mmu-miR-7010-5p
EGFR	hsa-miR-6880-5p		Pkn2	mmu-miR-7090-5p
EGFR	hsa-miR-146a-5p		Pkn2	mmu-miR-216b-5p
EGFR	hsa-miR-146b-5p		Pkn2	mmu-miR-410-3p
EGFR	hsa-miR-7153-5p		Pkn2	mmu-miR-218-5p
EGFR	hsa-miR-589-5p		Pkn2	mmu-miR-7008-3p
EGFR	hsa-miR-6736-3p		Pkn2	mmu-miR-3964
EGFR	hsa-miR-4755-3p		Pkn2	mmu-miR-694
EGFR	hsa-miR-3928-5p		Pkn2	mmu-miR-743b-5p
EGFR	hsa-miR-708-5p		Pkn2	mmu-miR-3473g
EGFR	hsa-miR-3158-5p		Pkn2	mmu-miR-6946-3p
EGFR	hsa-miR-1205		Pkn2	mmu-miR-7041-3p
EGFR	hsa-miR-4288		Pkn2	mmu-miR-140-5p
EGFR	hsa-miR-4251		Pkn2	mmu-miR-7092-5p
EGFR	hsa-miR-627-3p		Pkn2	mmu-miR-5617-5p
EGFR	hsa-miR-1276		Pkn2	mmu-miR-7116-3p
EGFR	hsa-let-7c-3p		Pkn2	mmu-miR-3472
EGFR	hsa-let-7g-3p		Pkn2	mmu-miR-290b-5p
EGFR	hsa-miR-4418		Pkn2	mmu-miR-335-3p
EGFR	hsa-miR-3664-3p		Pkn2	mmu-miR-6986-3p
EGFR	hsa-miR-4472		Pkn2	mmu-let-7c-1-3p
EGFR	hsa-miR-4685-5p		Pkn2	mmu-miR-3071-3p
EGFR	hsa-miR-6764-5p		Pkn2	mmu-miR-466l-3p
EGFR	hsa-miR-4726-3p		Pkn2	mmu-miR-1964-5p
EGFR	hsa-miR-6838-5p		Pkn2	mmu-miR-6377
EGFR	hsa-miR-4709-5p		Pkn2	mmu-miR-669k-3p
EGFR	hsa-miR-4528		Pkn2	mmu-miR-669h-3p
EGFR	hsa-miR-320d		Pkn2	mmu-miR-7678-3p
EGFR	hsa-miR-320c		Pkn2	mmu-miR-466n-3p
EGFR	hsa-miR-4429		Pkn2	mmu-miR-467d-3p
EGFR	hsa-miR-320b		Pkn2	mmu-miR-467e-3p
EGFR	hsa-miR-4311		Pkn2	mmu-miR-467b-3p
EGFR	hsa-miR-92b-3p		Pkn2	mmu-miR-467c-3p
EGFR	hsa-miR-92a-3p		Pkn2	mmu-miR-493-5p
EGFR	hsa-miR-6881-3p		Pkn2	mmu-miR-3618-3p
EGFR	hsa-miR-877-3p		Pkn2	mmu-miR-210-5p
EGFR	hsa-miR-6754-3p		Pkn2	mmu-miR-192-3p
EGFR	hsa-miR-548ad-3p		Pkn2	mmu-miR-340-5p
EGFR	hsa-miR-6890-3p		Pkn2	mmu-miR-6360
EGFR	hsa-miR-1233-3p		Pkn2	mmu-miR-6384
EGFR	hsa-miR-410-3p		Pkn2	mmu-miR-7213-3p
EGFR	hsa-miR-7156-3p		Pkn2	mmu-miR-509-3p
EGFR	hsa-miR-512-3p		Pkn2	mmu-miR-6401
EGFR	hsa-miR-6080		Pkn2	mmu-miR-7018-5p
EGFR	hsa-miR-6507-5p		Pkn2	mmu-miR-7673-3p
EGFR	hsa-miR-544a		Pkn2	mmu-miR-468-3p
EGFR	hsa-miR-578		Pkn2	mmu-miR-7655-3p
EGFR	hsa-miR-33a-3p		Pkn2	mmu-miR-590-3p
EGFR	hsa-miR-7-1-3p		Pkn2	mmu-miR-7033-5p
EGFR	hsa-miR-6876-3p		Pkn2	mmu-miR-7055-3p
EGFR	hsa-miR-429		Hsp90b1	mmu-miR-7072-5p
EGFR	hsa-miR-200b-3p		Hsp90b1	mmu-miR-7067-5p
EGFR	hsa-miR-186-5p		Hsp90b1	mmu-miR-7053-3p
PKN2	hsa-let-7b-5p		Hsp90b1	mmu-miR-7079-3p
PKN2	hsa-let-7a-5p		Hsp90b1	mmu-miR-6942-5p
PKN2	hsa-let-7f-5p		Hsp90b1	mmu-miR-6349
PKN2	hsa-miR-302b-3p		Hsp90b1	mmu-miR-23a-3p
PKN2	hsa-miR-302d-3p		Hsp90b1	mmu-miR-23b-3p
PKN2	hsa-miR-302a-3p		Hsp90b1	mmu-miR-1a-3p
PKN2	hsa-miR-372-3p		Hsp90b1	mmu-miR-206-3p
PKN2	hsa-miR-373-3p		Hsp90b1	mmu-miR-181a-5p
PKN2	hsa-miR-520d-3p		Hsp90b1	mmu-miR-181c-5p
PKN2	hsa-miR-106b-5p		Hsp90b1	mmu-miR-181b-5p
PKN2	hsa-miR-17-5p		Hsp90b1	mmu-miR-181d-5p
PKN2	hsa-miR-20a-5p		Hsp90b1	mmu-miR-223-3p
PKN2	hsa-miR-106a-5p		Hsp90b1	mmu-miR-1952
PKN2	hsa-miR-20b-5p		Hsp90b1	mmu-miR-6898-3p
PKN2	hsa-miR-93-5p		Hsp90b1	mmu-miR-710
PKN2	hsa-miR-5702		Hsp90b1	mmu-miR-7a-2-3p
PKN2	hsa-miR-3065-5p		Hsp90b1	mmu-miR-7b-3p
PKN2	hsa-miR-5585-5p		Hsp90b1	mmu-miR-7218-5p
PKN2	hsa-miR-3134		Hsp90b1	mmu-miR-6953-3p
PKN2	hsa-miR-548l		Hsp90b1	mmu-miR-101a-5p
PKN2	hsa-miR-548t-5p		Hsp90b1	mmu-miR-878-3p
PKN2	hsa-miR-548az-5p		Hsp90b1	mmu-miR-466f-3p
PKN2	hsa-miR-506-3p		Hsp90b1	mmu-miR-467f
PKN2	hsa-miR-6818-5p		Hsp90b1	mmu-let-7a-1-3p
PKN2	hsa-let-7b-3p		Hsp90b1	mmu-let-7c-2-3p
PKN2	hsa-miR-4729		Hsp90b1	mmu-let-7f-1-3p
PKN2	hsa-miR-629-3p
PKN2	hsa-miR-3978
PKN2	hsa-miR-338-5p
PKN2	hsa-miR-4282
PKN2	hsa-miR-588
PKN2	hsa-miR-3135b
PKN2	hsa-miR-7853-5p
PKN2	hsa-miR-192-3p
PKN2	hsa-miR-664b-3p
PKN2	hsa-miR-7151-3p
PKN2	hsa-miR-544b
PKN2	hsa-miR-7156-5p
PKN2	hsa-miR-518c-5p
PKN2	hsa-miR-3606-5p
PKN2	hsa-miR-4775
PKN2	hsa-miR-520g-3p
PKN2	hsa-miR-2113
PKN2	hsa-miR-548av-5p
PKN2	hsa-miR-548k
PKN2	hsa-miR-548w
PKN2	hsa-miR-548h-5p
PKN2	hsa-miR-548ak
PKN2	hsa-miR-548b-5p
PKN2	hsa-miR-8054
PKN2	hsa-miR-1206
PKN2	hsa-miR-5691
PKN2	hsa-miR-199a-5p
PKN2	hsa-let-7d-5p
PKN2	hsa-miR-4458
PKN2	hsa-miR-4774-3p
PKN2	hsa-miR-4420
PKN2	hsa-miR-922
PKN2	hsa-miR-3120-3p
PKN2	hsa-miR-3140-3p
PKN2	hsa-miR-202-3p
PKN2	hsa-miR-5087
PKN2	hsa-miR-3160-5p
PKN2	hsa-miR-4473
PKN2	hsa-miR-4778-3p
PKN2	hsa-miR-891a-3p
PKN2	hsa-miR-4790-3p
PKN2	hsa-miR-302a-5p
PKN2	hsa-miR-140-5p
PKN2	hsa-miR-4796-3p
PKN2	hsa-miR-6868-3p
PKN2	hsa-miR-129-1-3p
PKN2	hsa-miR-5010-3p
PKN2	hsa-miR-300
PKN2	hsa-miR-381-3p
PKN2	hsa-miR-3913-3p
PKN2	hsa-miR-4666a-5p
PKN2	hsa-miR-6507-3p
PKN2	hsa-miR-3136-5p
PKN2	hsa-miR-27a-3p
PKN2	hsa-miR-27b-3p
PKN2	hsa-miR-6134
PKN2	hsa-miR-1304-5p
PKN2	hsa-miR-6839-5p
PKN2	hsa-miR-7162-3p
PKN2	hsa-miR-4302
PKN2	hsa-miR-33a-3p
PKN2	hsa-miR-548ag
PKN2	hsa-miR-4713-5p
PKN2	hsa-miR-5588-5p
PKN2	hsa-miR-371b-5p
PKN2	hsa-miR-7153-5p
PKN2	hsa-miR-146b-5p
PKN2	hsa-miR-892a
PKN2	hsa-miR-1245a
PKN2	hsa-miR-512-3p
PKN2	hsa-miR-1283
PKN2	hsa-miR-513a-3p
PKN2	hsa-miR-4797-3p
PKN2	hsa-miR-26a-1-3p
PKN2	hsa-miR-4327
PKN2	hsa-miR-182-5p
PKN2	hsa-miR-452-5p
PKN2	hsa-miR-892c-3p
PKN2	hsa-miR-4676-3p
PKN2	hsa-let-7c-5p
PKN2	hsa-miR-4500
PKN2	hsa-let-7e-5p
PKN2	hsa-miR-98-5p
PKN2	hsa-let-7g-5p
PKN2	hsa-let-7i-5p
PKN2	hsa-miR-155-5p
PKN2	hsa-miR-520f-3p
PKN2	hsa-miR-302e
PKN2	hsa-miR-520c-3p
PKN2	hsa-miR-520a-3p
PKN2	hsa-miR-526b-3p
PKN2	hsa-miR-519d-3p
PKN2	hsa-miR-153-3p
PKN2	hsa-miR-6740-3p
PKN2	hsa-miR-3613-3p
PKN2	hsa-miR-3529-3p
PKN2	hsa-miR-95-5p
PKN2	hsa-miR-4709-3p
PKN2	hsa-miR-4699-3p
PKN2	hsa-miR-1825
PKN2	hsa-miR-4738-3p
PKN2	hsa-miR-335-3p
PKN2	hsa-miR-548n
PKN2	hsa-miR-640
PKN2	hsa-miR-3121-3p
PKN2	hsa-miR-3163
PKN2	hsa-miR-8062
PKN2	hsa-miR-340-5p
PKN2	hsa-miR-1-5p
PKN2	hsa-miR-511-5p
PKN2	hsa-miR-144-3p
PKN2	hsa-let-7f-1-3p
PKN2	hsa-let-7a-3p
PKN2	hsa-miR-98-3p
PKN2	hsa-miR-551b-5p
PKN2	hsa-miR-4652-3p
PKN2	hsa-miR-4778-5p
PKN2	hsa-miR-4760-3p
PKN2	hsa-miR-548at-5p
PKN2	hsa-miR-5590-3p
PKN2	hsa-miR-142-5p
PKN2	hsa-miR-548an
PKN2	hsa-miR-1208
PKN2	hsa-miR-383-3p
PKN2	hsa-miR-5700
PKN2	hsa-miR-6716-5p
PKN2	hsa-miR-4766-5p
PKN2	hsa-miR-548ap-3p
PKN2	hsa-miR-548t-3p
PKN2	hsa-miR-548aa
PKN2	hsa-miR-4795-5p
PKN2	hsa-miR-548ah-5p
PKN2	hsa-miR-3609
PKN2	hsa-miR-4252
PKN2	hsa-miR-4701-5p
PKN2	hsa-miR-105-5p
PKN2	hsa-miR-1277-5p
PKN2	hsa-miR-579-3p
PKN2	hsa-miR-5696
PKN2	hsa-miR-8055
PKN2	hsa-miR-636
PKN2	hsa-miR-497-3p
PKN2	hsa-miR-582-3p
PKN2	hsa-miR-4494
PKN2	hsa-miR-4468
PKN2	hsa-miR-589-5p
PKN2	hsa-miR-223-3p
PKN2	hsa-miR-4735-5p
PKN2	hsa-miR-190a-3p
PKN2	hsa-miR-5011-5p
PKN2	hsa-miR-1468-3p
PKN2	hsa-miR-548p
PKN2	hsa-miR-520h
PKN2	hsa-miR-524-5p
PKN2	hsa-miR-520d-5p
PKN2	hsa-miR-5002-3p
PKN2	hsa-miR-548j-5p
PKN2	hsa-miR-548ap-5p
PKN2	hsa-miR-548i
PKN2	hsa-miR-548ab
PKN2	hsa-miR-548as-5p
PKN2	hsa-miR-548o-5p
PKN2	hsa-miR-548c-5p
PKN2	hsa-miR-548ay-5p
PKN2	hsa-miR-548ad-5p
PKN2	hsa-miR-548ae-5p
PKN2	hsa-miR-548d-5p
PKN2	hsa-miR-548am-5p
PKN2	hsa-miR-548a-5p
PKN2	hsa-miR-548au-5p
PKN2	hsa-miR-548bb-5p
PKN2	hsa-miR-548y
PKN2	hsa-miR-548ar-5p
PKN2	hsa-miR-559
PKN2	hsa-miR-6805-3p
PKN2	hsa-miR-3671
PKN2	hsa-miR-3977
PKN2	hsa-miR-22-5p
PKN2	hsa-miR-5009-3p
PKN2	hsa-miR-124-3p
HSP90B1	hsa-miR-642a-5p
HSP90B1	hsa-miR-6805-5p
HSP90B1	hsa-miR-6132
HSP90B1	hsa-miR-7114-3p
HSP90B1	hsa-miR-7973
HSP90B1	hsa-miR-450b-3p
HSP90B1	hsa-miR-4713-3p
HSP90B1	hsa-miR-670-3p
HSP90B1	hsa-let-7b-3p
HSP90B1	hsa-miR-98-3p
HSP90B1	hsa-let-7a-3p
HSP90B1	hsa-let-7f-1-3p

## Sheet: Table S6
Target	TFs
CHMP2A	FOXA1
CHMP2A	MYC
CHMP2A	SP1
EGFR	MYC
EGFR	JUND
EGFR	SP1
EGFR	STAT3
HSP90B1	FOXA1
HSP90B1	GATA2
HSP90B1	STAT1
HSP90B1	NFYA
HSP90B1	NR2F2
HSP90B1	NFYB
HSP90B1	USF2
HSP90B1	SIX5
HSP90B1	MYC
HSP90B1	SP1
HSP90B1	STAT3
MDH1	FOXA1
MDH1	TEAD4
MDH1	STAT1
MDH1	GTF2B
MDH1	USF2
MDH1	NFYB
PKN2	STAT1
PKN2	MYC
PKN2	GTF2B
PKN2	JUND
PKN2	USF2
PKN2	GATA2
PKN2	TEAD4
PKN2	ATF3
PKN2	UBTF
PKN2	SP1
PKN2	NFYA
PKN2	SIX5

## Sheet: Table S7
gene	cluster	1	2	3	4	5	6
Egfr	6	0.265767	0.00513496	0.0235616	0.192329	0.0408486	0.472359
Chmp2a	2	0.00170997	0.987386	0.00263095	0.00285005	0.00263607	0.00278692
Hsp90b1	6	0.146205	0.174577	0.112032	0.152911	0.182511	0.231764
Mdh1	2	0.0184894	0.865703	0.0221725	0.0410675	0.0210614	0.0315059
Pkn2	3	0.141859	0.162186	0.438462	0.0597598	0.143832	0.0539018
AK005410	1	0.833199	0.00175176	0.106126	0.0231353	0.00988506	0.0259032
AK005917	3	0.0593641	0.393517	0.431035	0.0317406	0.0596023	0.0247416
AK016237	4	0.264446	0.0181186	0.0777639	0.499596	0.0317988	0.108276
AK016308	4	0.0472241	0.000198372	0.00100161	0.886737	0.00143428	0.0634043
AK016582	6	0.00179462	6.32887e-05	0.000118494	0.0295555	0.000688356	0.96778
AK016802	6	0.298503	0.0073778	0.0356905	0.0961873	0.223141	0.3391
AK016895	4	0.0172085	0.000721557	0.00148935	0.792629	0.0057855	0.182166
AK018958	6	0.308436	0.000774588	0.00513978	0.293561	0.0123678	0.379721
AK019313	2	0.026192	0.566101	0.0214382	0.0704002	0.231984	0.0838848
AK019327	5	0.00456498	0.00389668	0.00309761	0.00409116	0.975917	0.00843295
AK019618	4	0.00838421	0.000684367	0.000918481	0.927146	0.00235247	0.0605142
AK021034	5	0.000383464	7.62841e-05	0.000168379	0.000279017	0.998543	0.000549566
AK021104	5	0.0258474	0.13057	0.0257858	0.0329733	0.740695	0.0441285
AK021278	2	0.0289456	0.77797	0.0389155	0.0405122	0.0689973	0.0446598
AK028736	4	0.00712781	0.000110116	0.000300568	0.899236	0.000541144	0.0926847
AK031095	3	0.457276	0.002005	0.509763	0.0154486	0.00647178	0.00903523
AK032363	2	0.0349163	0.68524	0.02895	0.127899	0.0427572	0.0802381
AK032816	4	0.0545051	0.000163403	0.000924578	0.871675	0.00139034	0.0713413
AK033143	1	0.883166	0.00101402	0.0885061	0.014538	0.00399322	0.00878275
AK033159	6	5.93024e-05	2.7168e-06	4.02616e-06	0.00401899	3.57968e-05	0.995879
AK033187	5	0.0407487	0.00361023	0.028214	0.0121653	0.898654	0.0166082
AK033200	6	0.022774	0.00290949	0.00299999	0.182665	0.0912305	0.697422
AK035470	4	0.304845	0.000809071	0.00511978	0.364431	0.0225915	0.302204
AK035846	2	0.0799425	0.498961	0.184136	0.0725665	0.105773	0.0586203
AK037323	2	0.00747661	0.938	0.0197787	0.00749748	0.019681	0.007566
AK037395	4	0.00953701	0.00216002	0.0015157	0.742111	0.00682898	0.237847
AK037581	4	0.000931939	2.60715e-05	5.08044e-05	0.962577	0.000163744	0.0362502
AK037926	4	0.00395345	0.000252592	0.000391909	0.964767	0.000766278	0.0298689
AK038978	4	0.00210977	0.000152238	0.000186436	0.908097	0.000558159	0.0888966
AK040160	4	0.00328119	0.000268656	0.000310571	0.765772	0.000864141	0.229504
AK040489	4	0.00388654	0.000746981	0.000517189	0.585368	0.00381972	0.405662
AK040810	4	0.00527573	0.000522842	0.000586216	0.814709	0.00174728	0.177159
AK041473	4	0.0472823	0.00118251	0.00343777	0.86308	0.00608705	0.0789302
AK041536	6	0.010805	0.000159078	0.000423644	0.298714	0.00190084	0.687998
AK042177	4	0.0628961	0.000600041	0.00231927	0.754463	0.00239213	0.177329
AK042185	1	0.396632	0.00184045	0.00992436	0.236025	0.0280687	0.32751
AK042609	4	0.00584251	0.000302601	0.000476899	0.650337	0.00158621	0.341455
AK042875	6	0.000918064	4.10555e-05	6.71456e-05	0.0201559	0.000913958	0.977904
AK043089	4	0.00361067	0.000160325	0.000296592	0.970028	0.000785587	0.0251192
AK043614	2	0.051597	0.65508	0.12598	0.0472539	0.078543	0.0415456
AK044613	1	0.606902	0.00393319	0.0399786	0.129571	0.0196756	0.199939
AK044815	4	0.0146385	0.000151275	0.000602411	0.948273	0.000882341	0.0354524
AK045324	6	0.000932282	5.55702e-05	7.26025e-05	0.100939	0.000768086	0.897232
AK046227	1	0.923256	0.000601618	0.0158203	0.0413815	0.00422999	0.0147109
AK046352	2	0.000811765	0.993509	0.00144525	0.00115731	0.00192242	0.00115415
AK046617	6	0.00357861	4.37125e-05	0.000126547	0.129087	0.000584495	0.86658
AK047239	6	0.0189775	0.00154916	0.00223587	0.13273	0.0417714	0.802737
AK047774	3	0.376224	0.00160226	0.599403	0.0106575	0.00532833	0.00678537
AK047968	1	0.971838	0.000227411	0.0081361	0.0111179	0.00248206	0.00619806
AK048426	6	0.00295339	0.000395804	0.000336882	0.109619	0.00501426	0.88168
AK048448	5	0.0521194	0.175514	0.0259131	0.179182	0.371288	0.195983
AK048466	6	0.00243662	9.13678e-05	0.00016594	0.0340407	0.0012372	0.962028
AK048741	3	0.0435735	0.00996838	0.922739	0.00815325	0.00908109	0.0064847
AK049605	1	0.769652	0.000380382	0.00390724	0.158385	0.00365172	0.0640245
AK050364	6	0.0228151	0.00822137	0.00477546	0.418292	0.0469013	0.498995
AK050692	4	0.00339365	4.77388e-05	0.000132274	0.915022	0.000418068	0.0809863
AK051252	4	0.00293492	5.39681e-05	0.000124642	0.657974	0.000403634	0.338509
AK051327	2	0.0342834	0.712773	0.0264984	0.073163	0.0600458	0.0932361
AK052112	4	0.00788064	0.000263114	0.000521829	0.904006	0.000825804	0.0865031
AK052630	6	0.126902	0.00160603	0.00663099	0.345046	0.0101248	0.50969
AK053069	3	0.167424	0.195484	0.40252	0.0919944	0.0677734	0.074804
AK053080	5	0.0282182	0.109277	0.0285857	0.0388006	0.749606	0.0455124
AK053784	6	0.00397255	0.000651035	0.000508518	0.258709	0.00330656	0.732853
AK053873	1	0.429055	0.00228209	0.0183124	0.404698	0.0290492	0.116603
AK054375	2	0.0648675	0.618326	0.163109	0.0515367	0.051042	0.0511188
AK054523	4	0.00288937	0.000135168	0.000231726	0.863274	0.000864662	0.132605
AK076415	2	0.009341	0.935193	0.0207386	0.00993279	0.0153746	0.00941961
AK076627	3	0.0119828	0.000504153	0.983742	0.000868912	0.00206354	0.000838209
AK077974	1	0.771356	0.00100491	0.011176	0.141958	0.01139	0.0631147
AK079309	4	0.0609267	0.181454	0.0318449	0.329715	0.0923975	0.303661
AK079646	6	0.117397	0.00220505	0.00798462	0.168144	0.0149375	0.689332
AK079970	1	0.683038	0.00149971	0.281378	0.016072	0.00649983	0.0115118
AK080319	3	0.0113372	0.00244726	0.979498	0.00167415	0.00357332	0.00147055
AK080382	4	0.204704	0.00190278	0.0104474	0.678155	0.00860657	0.0961846
AK080770	2	0.0183376	0.839743	0.0196793	0.0402325	0.04893	0.0330782
AK080920	6	0.0386716	0.000288984	0.00116868	0.109175	0.0108698	0.839826
AK080936	6	0.0972358	0.0983708	0.0495898	0.154837	0.236845	0.363122
AK080939	1	0.465621	0.00104555	0.00682842	0.322249	0.00776044	0.196496
AK081142	6	0.00904947	0.00012837	0.000327949	0.215138	0.00150808	0.773848
AK081143	6	0.00464358	0.000126293	0.000271133	0.137287	0.00136771	0.856304
AK081239	4	0.00204953	0.000131151	0.000172397	0.640004	0.000868414	0.356774
AK081537	6	0.00163656	0.000191018	0.000175558	0.259481	0.00119086	0.737325
AK081868	6	0.00899045	0.000126887	0.000377881	0.048425	0.00327112	0.938809
AK082133	3	0.0316408	0.0054879	0.948135	0.00444427	0.0066037	0.00368791
AK082574	6	0.00154978	2.98052e-05	6.76835e-05	0.125597	0.000516521	0.872239
AK082678	2	0.0429431	0.648613	0.040188	0.100274	0.0928009	0.0751812
AK083407	1	0.335517	0.00130218	0.0083056	0.307155	0.0217682	0.325953
AK083625	4	0.0115018	0.00112508	0.00133694	0.639423	0.00429093	0.342323
AK084764	6	0.00051034	4.10998e-05	4.58716e-05	0.0214935	0.00051029	0.977399
AK085047	5	0.00292325	0.00268808	0.00202555	0.0029664	0.984043	0.00535334
AK085113	2	0.0044085	0.95725	0.00529633	0.00753763	0.0163844	0.00912315
AK085385	3	0.0131987	0.00016749	0.985119	0.00048545	0.000599349	0.000429844
AK085837	2	0.038004	0.369365	0.0197505	0.172391	0.179677	0.220812
AK085918	2	0.115538	0.231004	0.157582	0.144765	0.221153	0.129957
AK086319	3	0.0660344	0.099335	0.697283	0.0196551	0.0971425	0.0205502
AK086330	6	0.0606692	0.000639608	0.00228099	0.252516	0.00589071	0.678003
AK086485	5	0.00210802	0.000679605	0.00106368	0.00181831	0.991007	0.00332324
AK086498	2	0.0099318	0.929195	0.0156122	0.0144263	0.0167914	0.0140429
AK086811	4	0.00684824	0.00138956	0.00103286	0.851059	0.00363292	0.136038
AK087068	4	0.0267596	0.000184765	0.000684392	0.671314	0.00148109	0.299576
AK087215	4	0.000322756	5.3539e-06	1.33767e-05	0.987039	4.68714e-05	0.0125725
AK087344	4	0.00183855	0.000102709	0.000140792	0.799399	0.000445396	0.198074
AK087632	2	0.00119804	0.988922	0.00180008	0.00165988	0.00430948	0.00211018
AK088904	6	0.000972449	6.53471e-05	8.08988e-05	0.0472878	0.000607687	0.950986
AK089445	1	0.90266	0.000332358	0.00562665	0.049873	0.00540385	0.0361037
AK089788	4	0.00373572	5.345e-05	0.000146919	0.926306	0.000293326	0.069465
AK089822	6	0.0224644	0.000823568	0.00180496	0.105287	0.0439935	0.825627
AK089832	6	0.001402	7.23037e-05	0.000108789	0.0917162	0.000749204	0.905951
AK090228	6	0.00552966	0.000535094	0.000624091	0.123689	0.00351345	0.866109
AK132631	6	0.00996924	0.000200533	0.000550712	0.0495839	0.00720108	0.932495
AK133574	6	0.00842128	6.98976e-05	0.0002351	0.102287	0.00127636	0.88771
AK134409	4	0.000315028	6.29412e-06	1.48515e-05	0.989587	5.52265e-05	0.0100221
AK135180	1	0.707282	0.000736076	0.00866043	0.203155	0.00520106	0.0749657
AK135300	6	0.000751254	7.55397e-05	7.29063e-05	0.0400672	0.000737225	0.958296
AK137895	3	0.0120127	0.0016272	0.979588	0.00152827	0.00383901	0.00140517
AK138447	1	0.933214	0.000501688	0.011879	0.017896	0.0124576	0.0240519
AK138565	4	0.00980086	0.000385644	0.000799682	0.896863	0.00283287	0.0893176
AK138982	6	0.000476435	3.31186e-05	4.10544e-05	0.025458	0.000329535	0.973662
AK140253	6	0.0216198	0.000232762	0.000679754	0.478743	0.00245639	0.496268
AK141675	1	0.403596	0.00166453	0.0112428	0.17395	0.0173028	0.392244
AK141836	2	0.00755097	0.94032	0.0233919	0.00621661	0.0159784	0.00654206
AK141981	2	0.0106352	0.90562	0.0147287	0.0178196	0.0298458	0.0213508
AK142102	5	0.00582288	0.00272231	0.00309582	0.00635828	0.968799	0.0132014
AK143000	3	0.410105	0.00130047	0.56884	0.00726348	0.00574916	0.00674191
AK143502	6	0.00529175	0.00044351	0.000543063	0.0363963	0.0103425	0.946983
AK144971	5	0.00100582	0.000819821	0.000517133	0.00137641	0.993351	0.00292973
AK145796	4	0.00310148	4.29495e-05	0.000119202	0.748886	0.000555818	0.247294
AK147007	6	0.00568398	4.97698e-05	0.000164068	0.0796152	0.000768146	0.913719
AK148503	1	0.651164	0.00422451	0.0444956	0.1136	0.0155087	0.171007
AK148574	3	0.395437	0.00320329	0.559975	0.0200019	0.00910821	0.012274
AK148633	3	0.427359	0.00224152	0.530134	0.0135539	0.0156396	0.011072
AK148674	1	0.986637	9.99683e-05	0.0066832	0.00275406	0.00120349	0.00262201
AK149339	1	0.637729	0.00161155	0.321898	0.0125434	0.015386	0.0108326
AK149635	1	0.540788	0.00285464	0.417684	0.0184184	0.00684945	0.0134059
AK155291	3	0.0118815	0.00257384	0.978236	0.00169968	0.00407502	0.00153409
AK155564	4	0.0246973	0.00252681	0.00350269	0.887852	0.00509076	0.0763307
AK155834	4	0.00424467	0.000167419	0.000298997	0.723869	0.00238147	0.269039
AK155887	1	0.552365	0.00590111	0.220562	0.0471197	0.111284	0.0627677
AK155953	3	0.00777145	0.00129953	0.98703	0.000977357	0.00199994	0.000921972
AK156141	1	0.859151	0.000840726	0.118488	0.00906814	0.00508004	0.0073718
AK156161	2	0.000877281	0.993308	0.00153348	0.0012832	0.00178416	0.00121389
AK156559	6	0.0026027	0.000186574	0.000222412	0.0730664	0.0024045	0.921517
AK156816	4	0.000276295	6.44962e-06	1.43802e-05	0.991102	4.63001e-05	0.00855504
AK157004	1	0.401615	0.0238716	0.288885	0.0968665	0.0669925	0.121769
AK157295	4	0.0613578	0.000367234	0.00184395	0.826934	0.00254487	0.106952
AK157330	6	0.00581454	0.000101954	0.000262534	0.178358	0.00236186	0.813101
AK157335	1	0.982955	0.000111198	0.0109431	0.0024429	0.0014902	0.002058
AK157540	4	0.00253257	0.000133125	0.000190463	0.71143	0.000726183	0.284988
AK157543	1	0.879272	0.00101676	0.0529007	0.0168728	0.029019	0.0209184
AK158384	6	0.00203767	0.00014392	0.000174273	0.208681	0.000761761	0.788201
AK162488	3	0.0194446	0.000941597	0.973861	0.00146497	0.00285243	0.00143565
AK163704	6	0.00302422	0.000246749	0.000288373	0.316082	0.00222188	0.678137
AK163756	3	0.078746	0.0125981	0.81472	0.0109187	0.071029	0.0119886
AK170519	6	0.00350555	8.91123e-05	0.000184287	0.385553	0.00139893	0.609269
AK171026	1	0.653161	0.00601287	0.0970538	0.176298	0.0129418	0.054533
NONMMUT100944.1	5	0.025701	0.0947764	0.0122289	0.103332	0.574315	0.189647
ENSMUST00000211790.1	1	0.655217	0.00478456	0.092902	0.148385	0.0427577	0.0559537
NONMMUT007388.2	3	0.396051	0.00362443	0.544973	0.0275031	0.0134382	0.014411
NONMMUT027964.2	6	0.0164276	0.00125327	0.00164834	0.127639	0.0119418	0.84109
ENSMUST00000192957.1	5	0.00045327	0.000120803	0.000215098	0.000336331	0.998176	0.00069897
ENSMUST00000141811.1	1	0.957091	0.000240594	0.00584697	0.02563	0.00187391	0.00931772
ENSMUST00000197709.1	4	0.00130854	0.00010986	0.000123167	0.933645	0.000419963	0.0643936
ENSMUST00000210263.1	6	0.0898003	0.00437442	0.0104146	0.117618	0.0567558	0.721037
ENSMUST00000128316	2	0.0349856	0.642165	0.025082	0.139071	0.0601305	0.0985666
ENSMUST00000145164	2	0.00382368	0.966843	0.0104572	0.00327208	0.0117831	0.0038213
ENSMUST00000157849.1	6	0.000362567	2.32265e-05	2.98122e-05	0.00911535	0.000232957	0.990236
ENSMUST00000160309.2	2	0.00210195	0.983924	0.00397367	0.00268543	0.00463076	0.00268383
ENSMUST00000188201.1	5	0.000740365	0.000252065	0.000288106	0.00096757	0.995904	0.00184798
ENSMUST00000208669.1	1	0.68314	0.003093	0.210073	0.0267698	0.0419056	0.0350192
ENSMUST00000209515.1	4	0.175652	0.00145462	0.00674552	0.590232	0.0135121	0.212403
ENSMUST00000209591.1	4	0.00210062	0.000212111	0.000215031	0.559181	0.00134814	0.436943
ENSMUST00000211276.1	1	0.625143	0.00378593	0.047324	0.19631	0.0136899	0.113748
NONMMUT062267.2	4	0.00949233	0.000713647	0.000960825	0.890129	0.0020277	0.0966762
NONMMUT131739.1	6	0.0804712	0.00165528	0.00440014	0.26456	0.0114026	0.637511
NONMMUT039982.2	2	0.052323	0.630058	0.0542536	0.0928772	0.0630605	0.107428
NONMMUT037045.2	6	0.083624	0.00354871	0.00743671	0.386594	0.0352357	0.483561
NONMMUT082187.1	3	0.149421	0.262533	0.334415	0.0974819	0.0777489	0.0784004
NONMMUT092229.1	1	0.955144	0.000339856	0.0298604	0.00524927	0.00418642	0.00522049
NONMMUT000593.2	6	0.0229242	0.00124344	0.00221217	0.1167	0.0064582	0.850462
NONMMUT001254.2	1	0.770758	0.00288696	0.107581	0.0332428	0.0342116	0.0513197
NONMMUT001642.2	6	0.0161344	0.00177434	0.00208839	0.212336	0.0726452	0.695022
NONMMUT002436.2	1	0.779696	0.00298354	0.0473061	0.067044	0.024858	0.0781127
NONMMUT003160.2	1	0.968799	0.000236702	0.0173174	0.00706534	0.00228525	0.0042958
NONMMUT003230.2	1	0.890904	0.000866233	0.0673168	0.0157921	0.0132867	0.0118343
NONMMUT003633.2	4	0.00108442	7.93711e-05	9.10625e-05	0.681014	0.000496279	0.317235
NONMMUT004044.2	4	0.00516216	5.48305e-05	0.000184439	0.948016	0.000467668	0.0461145
NONMMUT005690.2	5	0.169512	0.00469688	0.0337497	0.0595829	0.620978	0.11148
NONMMUT006499.2	3	0.114046	0.00436209	0.85479	0.00946952	0.00821882	0.00911419
NONMMUT006647.2	1	0.733708	0.00530425	0.11643	0.0599557	0.026912	0.0576893
NONMMUT006866.2	2	0.0294963	0.735958	0.022942	0.0835425	0.0446862	0.0833752
NONMMUT007531.2	4	0.0416392	0.00119261	0.00314024	0.800892	0.00301755	0.150119
NONMMUT010238.2	6	0.0764151	0.0282992	0.0266592	0.188494	0.336216	0.343916
NONMMUT010345.2	6	0.0114738	0.000583402	0.00104902	0.0767693	0.0249543	0.88517
NONMMUT010421.2	6	0.0243707	0.000656984	0.00165386	0.365694	0.00961106	0.598013
NONMMUT013442.2	6	0.119738	0.00189207	0.00662066	0.223287	0.0517897	0.596673
NONMMUT013754.2	2	0.0540885	0.670209	0.0820036	0.0658622	0.0585674	0.0692697
NONMMUT015068.2	4	0.193237	0.00413337	0.0145565	0.503679	0.0145521	0.269843
NONMMUT015400.2	4	0.0111654	0.000581964	0.000888224	0.813566	0.00221919	0.17158
NONMMUT015624.2	6	0.00404271	0.000211428	0.000286943	0.327075	0.00108216	0.667301
NONMMUT016625.2	4	0.0535813	0.00331622	0.00581372	0.76744	0.0117138	0.158135
NONMMUT017715.2	6	0.000722649	3.25678e-05	5.26425e-05	0.025068	0.000470148	0.973654
NONMMUT017835.2	3	0.0492683	0.000561158	0.944336	0.001798	0.00224277	0.00179414
NONMMUT017837.2	4	0.0026532	9.29518e-05	0.000184878	0.946347	0.00075609	0.0499664
NONMMUT019717.2	6	0.0150393	0.000488501	0.000980707	0.0949764	0.0162648	0.87225
NONMMUT019773.2	2	0.027253	0.826687	0.070696	0.0292866	0.0245834	0.0214941
NONMMUT020516.2	5	0.000634405	0.000345749	0.000404582	0.000550589	0.99709	0.00097435
NONMMUT020767.2	4	0.0245325	0.000392608	0.00136138	0.862176	0.00224683	0.10929
NONMMUT021659.2	4	0.0178378	0.00103239	0.00198155	0.91616	0.00458637	0.0584024
NONMMUT024540.2	4	0.214805	0.00065754	0.00487672	0.668445	0.00577983	0.105436
NONMMUT024685.2	1	0.257667	0.0891151	0.257474	0.130831	0.0902009	0.174712
NONMMUT024703.2	6	0.000923789	2.59943e-05	5.13735e-05	0.0670677	0.000265351	0.931666
NONMMUT025002.2	6	0.0315313	0.00123768	0.00233057	0.186721	0.00729251	0.770887
NONMMUT025254.2	4	0.0297475	0.000109972	0.000531841	0.852796	0.000965905	0.115849
NONMMUT025326.2	1	0.818121	0.00229556	0.0837132	0.0625363	0.00974993	0.023584
NONMMUT026068.2	1	0.570813	0.00112647	0.404311	0.00743107	0.00894176	0.00737678
NONMMUT026441.2	2	0.0683136	0.517226	0.228342	0.0535117	0.08953	0.0430763
NONMMUT026754.2	5	0.000297534	9.67673e-05	0.000153354	0.000239774	0.998737	0.000475693
NONMMUT027020.2	4	0.30292	0.00283586	0.0161084	0.468107	0.014921	0.195108
NONMMUT027944.2	2	0.00188875	0.98476	0.00490858	0.00175575	0.00469762	0.0019892
NONMMUT029562.2	2	0.00345368	0.964746	0.00543353	0.00541358	0.0148162	0.00613652
NONMMUT029752.2	4	0.0031299	0.000124013	0.000224775	0.891438	0.000723531	0.104359
NONMMUT032734.2	6	0.115473	0.0890387	0.0534062	0.235446	0.0959084	0.410728
NONMMUT033339.2	1	0.779691	0.00159156	0.01858	0.087985	0.0258582	0.0862939
NONMMUT034571.2	6	0.0111965	0.000506894	0.00084013	0.211298	0.00227584	0.773882
NONMMUT035179.2	4	0.426264	0.00348157	0.0317949	0.43724	0.0114519	0.0897677
NONMMUT035180.2	1	0.41558	0.00100662	0.00691775	0.381578	0.00558531	0.189333
NONMMUT038393.2	5	0.108413	0.149589	0.0879742	0.205845	0.291995	0.156183
NONMMUT038661.2	6	0.0343842	0.000639443	0.00180655	0.229727	0.0301173	0.703325
NONMMUT039866.2	3	0.394805	0.000960486	0.585632	0.00653175	0.00626308	0.00580795
NONMMUT040342.2	4	0.0563943	0.0203242	0.0153547	0.549242	0.103543	0.255142
NONMMUT040343.2	5	0.0412912	0.014493	0.011221	0.206129	0.478996	0.247869
NONMMUT040428.2	4	0.0678889	0.00185847	0.00517402	0.694056	0.004925	0.226098
NONMMUT041327.2	1	0.431147	0.0049629	0.036602	0.178023	0.0319453	0.31732
NONMMUT041537.2	6	0.00175033	0.000141143	0.000163084	0.196901	0.001213	0.799831
NONMMUT041784.2	6	0.00174666	6.05725e-05	0.000105545	0.154682	0.000658353	0.842747
NONMMUT042146.2	1	0.939707	0.00056663	0.0115912	0.0213812	0.00589491	0.0208595
NONMMUT043550.2	4	0.00386738	0.000271325	0.000351776	0.641412	0.00328224	0.350815
NONMMUT043641.2	1	0.872638	0.00148038	0.0819961	0.0224627	0.00623648	0.0151865
NONMMUT044439.2	4	0.00609849	0.000242477	0.000469173	0.959536	0.000873963	0.0327797
NONMMUT045145.2	3	0.0085779	0.00133311	0.985961	0.00104718	0.00215499	0.000926003
NONMMUT045312.2	6	0.137802	0.00140924	0.00616954	0.113322	0.0229062	0.71839
NONMMUT046910.2	3	0.145395	0.076528	0.651009	0.0574244	0.0355706	0.0340732
NONMMUT047426.2	6	0.00129413	0.000167202	0.000142303	0.0438715	0.00171934	0.952806
NONMMUT048472.2	4	0.410373	0.000664377	0.0061728	0.49159	0.0055132	0.0856867
NONMMUT048486.2	4	0.0621937	0.000176484	0.000963867	0.755745	0.0020912	0.17883
NONMMUT052119.2	6	0.0278436	0.00601959	0.00435414	0.417935	0.011801	0.532047
NONMMUT053892.2	1	0.851402	0.000951743	0.108257	0.0119275	0.0157736	0.0116876
NONMMUT054630.2	4	0.0586084	0.00372427	0.00619995	0.683598	0.00709068	0.240778
NONMMUT058799.2	6	0.00611931	0.000638155	0.000689947	0.320503	0.00296567	0.669084
NONMMUT060286.2	1	0.339237	0.0016246	0.00838757	0.326917	0.0192847	0.304549
NONMMUT061723.2	2	0.0440072	0.570304	0.0291045	0.161554	0.0607831	0.134248
NONMMUT063204.2	3	0.253972	0.087885	0.270135	0.189047	0.0627702	0.136192
NONMMUT063391.2	6	0.121565	0.0021794	0.00861515	0.283533	0.0725386	0.511569
NONMMUT064561.2	6	0.00204312	0.000162651	0.00019271	0.025173	0.00188102	0.970548
NONMMUT064797.2	4	0.000817865	2.99194e-05	5.14586e-05	0.900822	0.000172696	0.0981056
NONMMUT065043.2	4	0.000723541	3.08501e-05	5.34194e-05	0.986057	0.000118544	0.0130162
NONMMUT065167.2	1	0.638414	0.00518755	0.0451581	0.137514	0.0232897	0.150436
NONMMUT066034.2	3	0.120047	0.0650153	0.550708	0.04258	0.187862	0.0337878
NONMMUT066082.2	2	0.0380308	0.62236	0.206692	0.0217494	0.0872	0.0239678
NONMMUT066627.2	6	0.00719368	0.000647935	0.000779192	0.0913861	0.0253346	0.874659
NONMMUT067335.2	6	0.0131415	0.00451028	0.00223481	0.210156	0.0120015	0.757956
NONMMUT067962.2	6	0.000945026	1.82455e-05	4.13984e-05	0.0519333	0.000252371	0.94681
NONMMUT072342.2	6	8.1763e-05	2.78412e-06	4.9204e-06	0.00314544	4.12012e-05	0.996724
NONMMUT074704.2	5	0.0204108	0.133903	0.0177353	0.0327723	0.747384	0.0477954
NONMMUT074757.2	5	0.0226678	0.213854	0.0253292	0.0334682	0.663794	0.0408864
NONMMUT075215.1	6	0.0608889	0.000346472	0.00152775	0.12986	0.00419224	0.803184
NONMMUT075236.1	4	0.0143766	0.000131554	0.000436574	0.847994	0.000750154	0.136311
NONMMUT075749.1	6	0.186346	0.00845144	0.0249368	0.214389	0.184247	0.38163
NONMMUT076015.1	4	0.000745391	1.30587e-05	3.10263e-05	0.874613	0.000110867	0.124487
NONMMUT076210.1	6	0.0494621	0.000701556	0.00241928	0.235611	0.00579438	0.706011
NONMMUT076376.1	1	0.982222	0.000159531	0.00586953	0.00493584	0.00185581	0.00495699
NONMMUT076437.1	6	0.0100547	0.000275512	0.000561123	0.313842	0.00401054	0.671256
NONMMUT076455.1	6	0.0516704	0.00304218	0.00612004	0.301676	0.029137	0.608355
NONMMUT076520.1	4	0.000424563	1.04681e-05	2.28097e-05	0.983923	8.96245e-05	0.0155292
NONMMUT076996.1	3	0.11757	0.00108237	0.868438	0.00379	0.00553806	0.00358217
NONMMUT077262.1	6	0.00949399	0.000877829	0.00101387	0.079733	0.0182326	0.890649
NONMMUT077431.1	5	0.0196107	0.00358438	0.0119616	0.00775536	0.942344	0.0147442
NONMMUT077607.1	4	0.216735	0.0154802	0.0410472	0.303439	0.141937	0.281361
NONMMUT077614.1	5	0.000661985	0.000393894	0.000307105	0.000890912	0.995807	0.00193863
NONMMUT077749.1	6	0.00857481	0.000586038	0.000736112	0.304685	0.0031498	0.682268
NONMMUT077758.1	6	0.166753	0.00400806	0.0161005	0.25979	0.0599671	0.493381
NONMMUT077883.1	6	0.0252831	0.000771317	0.00183028	0.217791	0.00788582	0.746438
NONMMUT078187.1	4	0.00806395	0.000259969	0.000517547	0.712957	0.00408331	0.274118
NONMMUT078245.1	6	0.000915043	7.49374e-05	8.24449e-05	0.0281715	0.000992944	0.969763
NONMMUT078266.1	4	0.00936901	0.000284828	0.000646203	0.934377	0.00206558	0.0532569
NONMMUT078391.1	1	0.977921	0.000134839	0.00397147	0.0123135	0.000783284	0.00487567
NONMMUT078412.1	5	0.0116833	0.0015653	0.00772897	0.00430583	0.967907	0.00680957
NONMMUT078451.1	4	0.0541703	0.000346914	0.00165627	0.843397	0.00312393	0.0973058
NONMMUT078486.1	6	0.0202084	0.00173893	0.00233586	0.0684996	0.0401465	0.867071
NONMMUT078571.1	4	0.0114552	0.000478661	0.00086547	0.882466	0.00250441	0.102231
NONMMUT078601.1	4	0.00262486	0.000236999	0.000281359	0.956749	0.000922758	0.0391848
NONMMUT078666.1	5	0.000940219	0.000250102	0.000450667	0.000670075	0.996334	0.00135534
NONMMUT078701.1	4	0.000819328	2.7393e-05	5.33693e-05	0.989189	0.00014537	0.00976538
NONMMUT078827.1	6	0.0208709	0.00134079	0.00214502	0.324712	0.00685119	0.64408
NONMMUT078972.1	2	0.00718336	0.906775	0.0081261	0.0121363	0.0492917	0.0164878
NONMMUT078979.1	4	0.296449	0.00223868	0.0103974	0.40546	0.0147016	0.270753
NONMMUT079270.1	5	0.105824	0.00312909	0.0143903	0.0691932	0.66194	0.145523
NONMMUT079322.1	6	0.0114581	0.00202574	0.00170763	0.141878	0.0117424	0.831188
NONMMUT079399.1	1	0.451557	0.0140664	0.199326	0.059494	0.150806	0.124751
NONMMUT079418.1	6	0.117367	0.00436749	0.0123455	0.292946	0.0194179	0.553555
NONMMUT079719.1	6	0.034995	0.00238342	0.00344629	0.246417	0.0108007	0.701957
NONMMUT079796.1	6	0.000535978	2.06193e-05	3.36609e-05	0.120732	0.000178577	0.878499
NONMMUT080006.1	3	0.0150987	0.00480344	0.969597	0.00231444	0.00591669	0.0022702
NONMMUT080113.1	1	0.764008	0.00389417	0.0709161	0.0721534	0.0206429	0.0683852
NONMMUT080480.1	1	0.968682	0.000171346	0.00491178	0.0170174	0.00178527	0.00743254
NONMMUT080760.1	1	0.912053	0.000281604	0.00387046	0.0382926	0.0044688	0.041034
NONMMUT080879.1	4	0.339038	0.00124128	0.00898948	0.466757	0.00895161	0.175023
NONMMUT080892.1	1	0.45801	0.00360706	0.0235552	0.271283	0.0298783	0.213667
NONMMUT081020.1	6	0.049955	0.00733038	0.00862308	0.431478	0.0540345	0.448579
NONMMUT081031.1	6	0.00039456	2.55172e-05	3.24808e-05	0.0148804	0.000251069	0.984416
NONMMUT081455.1	6	0.0166818	0.00138302	0.00191112	0.19318	0.0173007	0.769543
NONMMUT081668.1	5	0.000341383	9.59342e-05	0.000175339	0.000247925	0.998634	0.000505259
NONMMUT081883.1	3	0.00826207	0.00168997	0.985581	0.00112142	0.00225642	0.00108955
NONMMUT081908.1	6	0.0379832	0.00149695	0.00334881	0.19583	0.0524742	0.708866
NONMMUT082076.1	6	0.19214	0.00114048	0.00478994	0.345197	0.0102095	0.446524
NONMMUT082125.1	6	0.197743	0.0361311	0.0578916	0.182258	0.0767543	0.449222
NONMMUT082769.1	4	0.0109906	0.000528043	0.000942021	0.922733	0.00219307	0.0626132
NONMMUT082875.1	6	0.00664613	0.000134058	0.000319899	0.20236	0.00360376	0.786936
NONMMUT083044.1	2	0.000889057	0.993321	0.00179509	0.00100851	0.0018661	0.00112003
NONMMUT083230.1	1	0.850175	0.00147801	0.037161	0.0512978	0.00971862	0.0501698
NONMMUT083626.1	6	0.0121802	0.00160886	0.00141879	0.404261	0.00969337	0.570838
NONMMUT083776.1	4	0.0106921	0.000376393	0.000887299	0.951903	0.00146177	0.0346795
NONMMUT084000.1	5	0.000343262	0.000191879	0.000175318	0.000384879	0.998069	0.000835444
NONMMUT084189.1	4	0.0104877	0.000591493	0.000957617	0.5669	0.00476682	0.416297
NONMMUT084191.1	5	0.00578681	0.000897475	0.00276128	0.00283435	0.981952	0.00576823
NONMMUT084264.1	5	0.083807	0.193472	0.134135	0.0884238	0.429077	0.0710842
NONMMUT084370.1	1	0.805532	0.00081888	0.00996586	0.121559	0.00366368	0.0584603
NONMMUT084489.1	6	0.0417655	0.00026431	0.00110712	0.411338	0.00347589	0.542049
NONMMUT084526.1	4	0.00973623	0.000321149	0.000735338	0.956304	0.00103797	0.0318651
NONMMUT084531.1	1	0.924499	0.0007271	0.0389305	0.0224856	0.00348167	0.00987567
NONMMUT084574.1	6	0.00168013	0.00018242	0.00017521	0.0577086	0.00104649	0.939207
NONMMUT084651.1	4	0.00688166	0.00034351	0.000504026	0.607777	0.00171381	0.38278
NONMMUT084667.1	4	0.00138355	0.00011105	0.000125051	0.732386	0.000761664	0.265233
NONMMUT084891.1	4	0.141049	0.024984	0.0280499	0.430973	0.0716643	0.30328
NONMMUT084954.1	3	0.341655	0.0200652	0.495137	0.0596812	0.0270706	0.0563901
NONMMUT084956.1	6	0.0195107	0.000322112	0.000960602	0.0749244	0.0134582	0.890824
NONMMUT085466.1	3	0.264579	0.00984621	0.606005	0.0274357	0.060006	0.0321285
NONMMUT085494.1	6	0.00424508	8.89747e-05	0.000193535	0.296964	0.000650368	0.697858
NONMMUT086256.1	6	0.00202222	0.000234255	0.000208852	0.123049	0.00130402	0.873182
NONMMUT086360.1	3	0.0174944	0.00192061	0.972089	0.00214983	0.0044217	0.00192405
NONMMUT086540.1	6	0.000816782	7.79355e-05	8.14601e-05	0.0401754	0.000866472	0.957982
NONMMUT086735.1	6	0.0327786	0.00260629	0.00399488	0.332632	0.0423351	0.585653
NONMMUT087042.1	1	0.478907	0.00183253	0.0162269	0.417925	0.00713097	0.0779777
NONMMUT087046.1	1	0.655558	0.00107304	0.0130114	0.21705	0.00895617	0.104352
NONMMUT087063.1	6	0.0043678	0.000832543	0.000589969	0.177827	0.00338311	0.813
NONMMUT087075.1	4	0.232318	0.000958565	0.00601893	0.39872	0.0174204	0.344564
NONMMUT087093.1	1	0.940935	0.000472936	0.0423266	0.00746851	0.00295635	0.00584104
NONMMUT087301.1	4	0.0725681	0.000184598	0.00104313	0.815608	0.00185189	0.108744
NONMMUT087362.1	3	0.0302088	0.000993699	0.961857	0.00222302	0.00266746	0.00204974
NONMMUT087376.1	3	0.00663556	0.000489316	0.990903	0.000616097	0.000845713	0.000510804
NONMMUT087393.1	5	0.000338091	0.00012182	0.000138841	0.000401161	0.998107	0.000893561
NONMMUT087657.1	4	0.000721297	3.38949e-05	5.55889e-05	0.983004	0.000160862	0.016024
NONMMUT087760.1	3	0.0178614	0.00856173	0.960594	0.00317698	0.00676093	0.00304547
NONMMUT087761.1	1	0.985084	6.65016e-05	0.00145153	0.00648241	0.00103648	0.00587871
NONMMUT087818.1	1	0.894035	0.0009111	0.0805974	0.0104581	0.00504322	0.00895523
NONMMUT087927.1	3	0.262333	0.00154802	0.716822	0.00843057	0.00493235	0.00593438
NONMMUT088031.1	3	0.0527267	0.059494	0.792987	0.0162118	0.0632773	0.0153037
NONMMUT088138.1	1	0.813892	0.00206598	0.0244836	0.0755725	0.014764	0.0692217
NONMMUT088175.1	6	0.0706377	0.000368578	0.00177946	0.127737	0.00610809	0.793369
NONMMUT088569.1	1	0.890501	0.000426304	0.00739019	0.0700322	0.00339517	0.0282551
NONMMUT088570.1	6	0.193308	0.00603776	0.0188537	0.316999	0.0150164	0.449784
NONMMUT088619.1	4	0.0057221	0.000975471	0.000801064	0.82798	0.00360641	0.160915
NONMMUT088764.1	4	0.0123198	0.00086406	0.00140819	0.933931	0.00212899	0.0493477
NONMMUT088790.1	5	0.0096005	0.00243165	0.00565862	0.00523879	0.966366	0.0107043
NONMMUT088985.1	6	0.0222808	0.00073325	0.0014699	0.433237	0.0078772	0.534402
NONMMUT089271.1	6	0.122832	0.00372727	0.0122673	0.241614	0.160872	0.458688
NONMMUT089374.1	4	0.0152675	0.000233163	0.00069799	0.915819	0.00103684	0.0669453
NONMMUT089375.1	4	0.210985	0.00382665	0.0134696	0.532547	0.0142994	0.224872
NONMMUT089478.1	6	0.157544	0.00431384	0.0164022	0.189838	0.185001	0.446902
NONMMUT089544.1	4	0.0039573	0.000144589	0.000256747	0.851248	0.000808906	0.143585
NONMMUT089812.1	1	0.606863	0.00314595	0.341607	0.0187947	0.0129774	0.0166125
NONMMUT089897.1	4	0.00161236	0.000100509	0.000127539	0.776221	0.000662781	0.221276
NONMMUT090199.1	6	0.00596571	0.000422122	0.000518079	0.353124	0.00280016	0.63717
NONMMUT090226.1	3	0.00915352	0.000184258	0.989218	0.000436546	0.000615332	0.000392604
NONMMUT090254.1	4	0.000150197	2.70459e-06	6.74482e-06	0.997085	1.66022e-05	0.00273855
NONMMUT090425.1	6	0.00289635	3.64764e-05	0.000104773	0.0365572	0.000635263	0.95977
NONMMUT090545.1	4	0.180363	0.00468679	0.0180172	0.648949	0.0285797	0.119405
NONMMUT090555.1	6	0.0040086	0.000109218	0.000229926	0.0986839	0.0013245	0.895644
NONMMUT090608.1	6	0.0215707	0.00220322	0.00253688	0.122791	0.0147937	0.836105
NONMMUT090669.1	4	0.0184277	0.00051729	0.00105352	0.611793	0.00325145	0.364957
NONMMUT090754.1	6	0.00126153	4.02847e-05	7.66337e-05	0.0138737	0.000549031	0.984199
NONMMUT090888.1	5	0.000549024	0.000205101	0.000252378	0.000574157	0.997294	0.00112537
NONMMUT091127.1	6	0.000713406	4.45179e-05	5.56908e-05	0.356367	0.000315606	0.642504
NONMMUT091189.1	6	0.00547339	0.000417563	0.000525139	0.0487686	0.00378819	0.941027
NONMMUT091540.1	4	0.0846122	0.0250633	0.0188343	0.475864	0.0764654	0.319161
NONMMUT091635.1	1	0.705152	0.00107206	0.268597	0.00881171	0.00872864	0.00763909
NONMMUT091829.1	4	0.134714	0.00403661	0.0136552	0.434387	0.133082	0.280125
NONMMUT091898.1	1	0.395882	0.022589	0.318754	0.0858387	0.0637257	0.113211
NONMMUT091987.1	1	0.749087	0.00456935	0.112913	0.0632238	0.0208163	0.0493911
NONMMUT092092.1	6	0.003278	0.000638873	0.000435465	0.196069	0.00318609	0.796393
NONMMUT092226.1	6	0.0218702	0.00124475	0.00210878	0.0859786	0.00863291	0.880165
NONMMUT092298.1	3	0.0554667	0.110987	0.758698	0.0173938	0.0415211	0.0159339
NONMMUT092328.1	4	0.364419	0.00197294	0.0167786	0.536703	0.00720571	0.0729208
NONMMUT092448.1	4	0.00179677	8.14749e-05	0.000126731	0.656242	0.000423741	0.341329
NONMMUT092514.1	4	0.0149088	0.000396821	0.00100487	0.939459	0.00136269	0.0428677
NONMMUT092518.1	1	0.994904	3.0783e-05	0.0010255	0.0019881	0.000301955	0.00174936
NONMMUT092932.1	2	0.033204	0.702175	0.160058	0.0212443	0.0608833	0.0224351
NONMMUT093059.1	1	0.682727	0.00457452	0.0993838	0.152916	0.014713	0.0456857
NONMMUT093066.1	4	0.00957303	0.00134355	0.00135041	0.905769	0.00318956	0.0787746
NONMMUT093424.1	1	0.545418	0.000972728	0.00851303	0.122614	0.0493922	0.273091
NONMMUT093442.1	1	0.30726	0.00497816	0.0306123	0.239969	0.129011	0.288169
NONMMUT093563.1	1	0.907245	0.000563666	0.0102431	0.0546447	0.00339791	0.0239057
NONMMUT093594.1	6	0.00237148	6.08764e-05	0.000124231	0.0467708	0.00118622	0.949486
NONMMUT093661.1	2	0.00229035	0.97772	0.00285185	0.00394318	0.00819879	0.00499598
NONMMUT093664.1	2	0.00370922	0.967536	0.00460472	0.00613656	0.0104929	0.00752099
NONMMUT093727.1	4	0.00395859	0.000332291	0.00042776	0.949829	0.000933722	0.0445185
NONMMUT093940.1	4	0.00362901	9.85226e-05	0.000230101	0.96769	0.000687561	0.0276647
NONMMUT094030.1	4	0.00626491	0.000306538	0.000497958	0.513442	0.00144896	0.47804
NONMMUT094178.1	6	0.0357761	0.00105511	0.00275319	0.180518	0.0399779	0.739919
NONMMUT094212.1	4	0.00332952	0.000333476	0.00033874	0.827368	0.00107568	0.167555
NONMMUT094327.1	4	0.0256379	0.0056055	0.00439685	0.604295	0.0531687	0.306896
NONMMUT094467.1	6	0.00468733	0.000782842	0.000626644	0.0886508	0.00406121	0.901191
NONMMUT094558.1	4	0.0124856	0.000885466	0.00145217	0.93304	0.00210223	0.0500342
NONMMUT094762.1	6	0.0266004	0.00973508	0.00476523	0.374074	0.0275021	0.557323
NONMMUT095093.1	6	0.00121572	5.63265e-05	8.2158e-05	0.104982	0.000428367	0.893235
NONMMUT095166.1	1	0.878608	0.00157828	0.0452937	0.0384787	0.0074946	0.0285464
NONMMUT095359.1	2	0.0435161	0.627691	0.0474744	0.0739254	0.133886	0.0735075
NONMMUT095491.1	2	0.00305693	0.975186	0.00508886	0.00400411	0.0076478	0.0050164
NONMMUT096071.1	4	0.00305535	0.000273461	0.000308117	0.768731	0.00119991	0.226433
NONMMUT096136.1	6	0.0747271	0.00263361	0.0074616	0.163039	0.0554236	0.696715
NONMMUT096365.1	4	0.0121376	0.00105876	0.00125091	0.619704	0.00517948	0.360669
NONMMUT096569.1	1	0.986182	0.000111219	0.00407448	0.00584938	0.000560812	0.00322204
NONMMUT096644.1	1	0.897641	0.0013612	0.0300135	0.0308683	0.0111984	0.0289176
NONMMUT096695.1	6	0.0502948	0.00165014	0.00414367	0.137461	0.212122	0.594328
NONMMUT097394.1	6	0.012081	0.00262135	0.00185622	0.134447	0.00875089	0.840243
NONMMUT097477.1	1	0.476816	0.00213835	0.0177414	0.184507	0.0951351	0.223662
NONMMUT097573.1	3	0.0421971	0.000831022	0.948841	0.00235084	0.00364556	0.00213455
NONMMUT097736.1	4	0.0014623	8.45199e-05	0.000110569	0.757393	0.000404873	0.240544
NONMMUT097980.1	6	0.000893303	2.13686e-05	4.26512e-05	0.257119	0.000223975	0.741699
NONMMUT098069.1	4	0.00119243	6.10792e-05	8.69238e-05	0.572322	0.000447907	0.425889
NONMMUT098165.1	1	0.979341	0.000149933	0.0131289	0.00379633	0.000970384	0.00261333
NONMMUT098174.1	5	0.000633015	0.000152053	0.000289537	0.000439782	0.997489	0.000996182
NONMMUT098559.1	6	0.00445817	0.000442352	0.000457346	0.459726	0.00183655	0.533079
NONMMUT098678.1	1	0.974352	0.000197865	0.0151603	0.00365325	0.00279965	0.00383682
NONMMUT099112.1	1	0.480984	0.00529349	0.426144	0.0367742	0.0188	0.0320039
NONMMUT099148.1	6	0.0813191	0.00155619	0.00547492	0.0840017	0.0576104	0.770038
NONMMUT099722.1	6	0.0040673	0.000173581	0.000306706	0.057833	0.0019742	0.935645
NONMMUT099751.1	4	0.0389031	0.0141171	0.00789502	0.490066	0.0469285	0.40209
NONMMUT099764.1	2	0.00123959	0.989264	0.00242753	0.00146824	0.00381931	0.00178165
NONMMUT100298.1	5	0.048775	0.00373489	0.00846807	0.0949971	0.676601	0.167423
NONMMUT100373.1	6	0.0173349	0.000196566	0.000597577	0.216505	0.00214465	0.763222
NONMMUT100408.1	4	0.00476918	0.000244549	0.000386695	0.921771	0.00165065	0.0711778
NONMMUT100432.1	6	0.0424401	0.134098	0.0178098	0.321268	0.130466	0.353918
NONMMUT100626.1	4	0.163034	0.000944806	0.00549736	0.695642	0.00554356	0.129338
NONMMUT101195.1	1	0.848463	0.000761106	0.128838	0.0109629	0.00439371	0.00658146
NONMMUT101664.1	6	0.00174543	0.000179973	0.000171415	0.295352	0.000924135	0.701627
NONMMUT101743.1	6	0.0419629	0.0131153	0.00796185	0.423413	0.0651935	0.448354
NONMMUT101921.1	3	0.0305519	0.00131662	0.959769	0.00219876	0.00399561	0.00216832
NONMMUT102015.1	3	0.0426156	0.0378746	0.872054	0.0102632	0.0275459	0.00964716
NONMMUT102168.1	6	0.00552253	0.00040362	0.000502125	0.416002	0.00627936	0.571291
NONMMUT102278.1	4	0.00285062	3.66578e-05	0.000105229	0.822444	0.000464814	0.174099
NONMMUT102317.1	1	0.895098	0.00145936	0.0344525	0.0319531	0.010244	0.0267926
NONMMUT102422.1	6	0.0245109	0.0015117	0.00256252	0.173338	0.0351104	0.762966
NONMMUT102939.1	2	0.000883445	0.992285	0.00126549	0.00144759	0.00259162	0.00152685
NONMMUT102943.1	2	0.000808829	0.992403	0.00126265	0.00117825	0.00300672	0.00134021
NONMMUT103365.1	6	0.0562857	0.0473543	0.020684	0.211519	0.26637	0.397786
NONMMUT103378.1	4	0.00419635	0.000256912	0.000400372	0.964026	0.000700885	0.0304198
NONMMUT103608.1	6	0.279385	0.000724359	0.00476621	0.209472	0.0176491	0.488003
NONMMUT103704.1	3	0.110933	0.0651484	0.695951	0.0323327	0.0676932	0.0279424
NONMMUT103770.1	4	0.0276165	0.00270541	0.00370637	0.606876	0.0293741	0.329722
NONMMUT104020.1	1	0.81518	0.00265758	0.0647208	0.0783611	0.00663539	0.0324456
NONMMUT104318.1	4	0.00847008	0.000218209	0.000471917	0.818191	0.0023417	0.170308
NONMMUT104737.1	4	0.0680248	0.000759214	0.00311714	0.60343	0.00632321	0.318346
NONMMUT104750.1	3	0.349053	0.00132738	0.631073	0.00770192	0.00511911	0.00572519
NONMMUT104753.1	1	0.849307	0.000300193	0.00378704	0.077674	0.00476909	0.0641628
NONMMUT104844.1	1	0.983151	7.08184e-05	0.00162574	0.00883562	0.00086191	0.00545446
NONMMUT105076.1	4	0.00453831	0.00049371	0.000546809	0.912346	0.00264208	0.0794327
NONMMUT105142.1	1	0.895335	0.000460128	0.00855347	0.0559997	0.0045181	0.0351338
NONMMUT105255.1	1	0.77156	0.000676032	0.00921504	0.149469	0.00406319	0.0650168
NONMMUT105552.1	4	0.00323237	0.000188609	0.000267451	0.863753	0.00188658	0.130672
NONMMUT105652.1	3	0.45413	0.00196913	0.508508	0.00994332	0.0150912	0.0103579
NONMMUT105725.1	4	0.00505245	0.000204098	0.000369448	0.755646	0.000967097	0.237761
NONMMUT105967.1	1	0.98287	0.000133907	0.00942526	0.00368247	0.00142334	0.00246489
NONMMUT106384.1	6	0.00614096	0.000607607	0.000682998	0.151074	0.011461	0.830033
NONMMUT106427.1	4	0.00120466	4.02452e-05	8.11431e-05	0.984688	0.000179687	0.0138063
NONMMUT106592.1	1	0.985024	0.000104161	0.00333465	0.00484717	0.00151866	0.00517117
NONMMUT106842.1	4	0.000436049	2.68417e-05	3.48249e-05	0.962783	0.000148094	0.0365707
NONMMUT107118.1	6	0.0092388	0.00122102	0.00112524	0.104958	0.00564374	0.877813
NONMMUT107252.1	4	0.0111834	0.000355811	0.000856299	0.952499	0.00149084	0.0336143
NONMMUT107558.1	6	0.0234933	0.000374017	0.0011471	0.136144	0.00776107	0.831081
NONMMUT107621.1	6	0.0721537	0.0035028	0.00711148	0.172361	0.019664	0.725207
NONMMUT108019.1	6	0.0811509	0.00337684	0.00731074	0.368745	0.0794819	0.459935
NONMMUT108211.1	3	0.164624	0.0174584	0.385438	0.0282452	0.368152	0.0360829
NONMMUT108443.1	4	0.0578982	0.00384561	0.00662309	0.757888	0.0081307	0.165614
NONMMUT108479.1	4	0.00079129	1.26135e-05	3.31102e-05	0.9707	0.000118174	0.0283444
NONMMUT108694.1	1	0.50646	0.00153523	0.0123297	0.12027	0.0292458	0.330159
NONMMUT108784.1	4	0.00239911	0.000263297	0.000249957	0.756426	0.00104221	0.239619
NONMMUT108839.1	6	0.0172517	0.00415791	0.00294105	0.433411	0.00994175	0.532297
NONMMUT109018.1	4	0.00261565	8.67632e-05	0.000147766	0.685379	0.000516198	0.311254
NONMMUT109029.1	4	0.0504981	0.00297913	0.00582736	0.802583	0.0099037	0.128208
NONMMUT109245.1	1	0.992597	4.80058e-05	0.00172355	0.00248063	0.000568798	0.00258217
NONMMUT109680.1	4	0.00456586	0.000491533	0.000541848	0.891503	0.00275364	0.100144
NONMMUT109726.1	6	0.00500833	0.000315006	0.000459465	0.0319045	0.00379494	0.958518
NONMMUT109771.1	1	0.337949	0.0199473	0.128183	0.24095	0.12394	0.14903
NONMMUT109775.1	5	0.00231449	0.000388982	0.000922701	0.00169613	0.990786	0.00389137
NONMMUT109942.1	6	0.00388464	0.000746308	0.000505231	0.136702	0.00588024	0.852281
NONMMUT109981.1	4	0.0594795	0.000729551	0.00230176	0.493752	0.00788352	0.435854
NONMMUT109996.1	1	0.752496	0.00140667	0.216014	0.0123417	0.00754969	0.0101921
NONMMUT110045.1	6	0.0279313	0.000237975	0.000889444	0.139733	0.00548405	0.825724
NONMMUT110224.1	1	0.91504	0.000410345	0.00606816	0.0418247	0.00570691	0.0309499
NONMMUT110346.1	2	0.00458747	0.953275	0.00664167	0.00748184	0.0187695	0.00924427
NONMMUT110403.1	6	0.00079207	6.20084e-05	7.02874e-05	0.0330073	0.000672241	0.965396
NONMMUT110508.1	4	0.00119258	9.81875e-05	0.000106755	0.751376	0.000485099	0.246742
NONMMUT110621.1	6	0.065581	0.0235305	0.0193445	0.239934	0.145817	0.505793
NONMMUT110675.1	6	0.00900604	0.00102901	0.00106912	0.321634	0.0182051	0.649057
NONMMUT110759.1	1	0.723874	0.00332372	0.147076	0.0434472	0.0427252	0.0395544
NONMMUT110938.1	1	0.454263	0.00723743	0.43219	0.0467514	0.0203865	0.0391722
NONMMUT110962.1	3	0.0944705	0.113969	0.667713	0.0283873	0.0612636	0.0341969
NONMMUT111121.1	1	0.794774	0.00188017	0.137973	0.0256532	0.0184619	0.0212573
NONMMUT111273.1	3	0.234213	0.0196171	0.652428	0.0478065	0.0175626	0.0283727
NONMMUT111367.1	1	0.593855	0.000729066	0.00796841	0.337528	0.00445421	0.0554656
NONMMUT111421.1	1	0.948194	0.000589422	0.0222489	0.0139172	0.00342437	0.0116259
NONMMUT111436.1	3	0.13637	0.211636	0.417905	0.0677092	0.0954159	0.0709631
NONMMUT111475.1	1	0.858482	0.00165829	0.0292529	0.0560179	0.0102486	0.0443405
NONMMUT112033.1	6	0.001378	2.75227e-05	6.25728e-05	0.0433582	0.000250905	0.954923
NONMMUT112083.1	6	0.0163097	0.000259086	0.000778399	0.127845	0.00365543	0.851152
NONMMUT112101.1	4	0.0212709	0.00329529	0.00322993	0.811516	0.00656046	0.154127
NONMMUT112540.1	4	0.0204221	0.00174928	0.00240694	0.843922	0.0118278	0.119672
NONMMUT112964.1	4	0.00051125	2.51723e-05	3.76682e-05	0.95977	0.00015628	0.0394993
NONMMUT113027.1	4	0.0508102	0.002179	0.00496373	0.740082	0.00465964	0.197305
NONMMUT113098.1	6	0.0269896	0.00319817	0.00322599	0.40239	0.0170779	0.547119
NONMMUT113112.1	1	0.479943	0.0053043	0.0576428	0.36041	0.0149342	0.0817659
NONMMUT113228.1	4	0.00387967	0.000282045	0.000381043	0.908608	0.00113499	0.0857144
NONMMUT113548.1	6	0.0237543	0.000461573	0.00115889	0.265078	0.00690039	0.702646
NONMMUT113609.1	6	0.00279602	0.000125863	0.000211922	0.0306282	0.0040325	0.962206
NONMMUT113905.1	4	0.125564	0.000996434	0.0046452	0.581227	0.00566088	0.281906
NONMMUT113998.1	2	0.00292016	0.977713	0.00579392	0.00338047	0.00627869	0.00391338
NONMMUT114073.1	5	0.0003963	0.00013097	0.000215623	0.000295282	0.998379	0.000583216
NONMMUT114235.1	4	0.00151559	1.77215e-05	5.1581e-05	0.93399	0.000168025	0.0642573
NONMMUT114278.1	1	0.857308	0.000709358	0.00893999	0.0567393	0.0066525	0.0696508
NONMMUT114372.1	2	0.00698713	0.93543	0.016138	0.00637266	0.0277704	0.00730158
NONMMUT114454.1	6	0.00479	0.000459949	0.000475396	0.0747299	0.00476678	0.914778
NONMMUT114554.1	1	0.612173	0.00189691	0.0134996	0.195063	0.013096	0.164272
NONMMUT114570.1	6	0.00734993	0.000516786	0.000688951	0.0878905	0.00354225	0.900012
NONMMUT114673.1	6	0.0803786	0.180135	0.0560661	0.21575	0.210807	0.256863
NONMMUT114715.1	1	0.794416	0.00101095	0.179099	0.01335	0.00452159	0.00760231
NONMMUT114823.1	1	0.846257	0.00136594	0.0329131	0.0525307	0.0117545	0.0551787
NONMMUT114855.1	3	0.252932	0.0383573	0.549669	0.0803926	0.0332226	0.0454266
NONMMUT115031.1	4	0.00484401	0.0001378	0.000270275	0.741523	0.000980246	0.252245
NONMMUT115148.1	6	0.0987832	0.0043251	0.010928	0.0987819	0.0839405	0.703241
NONMMUT115339.1	6	0.0114466	0.00169451	0.00150072	0.118767	0.0198478	0.846744
NONMMUT115351.1	4	0.00578782	0.000248058	0.000451907	0.834665	0.00305524	0.155792
NONMMUT115575.1	6	0.133143	0.00570731	0.0145582	0.192439	0.116724	0.537428
NONMMUT115588.1	1	0.772242	0.00325652	0.083691	0.0572087	0.0335819	0.0500201
NONMMUT115808.1	3	0.0631382	0.000624185	0.929558	0.00206049	0.00270278	0.00191639
NONMMUT115852.1	1	0.816648	0.00176745	0.143861	0.0154169	0.00799601	0.0143098
NONMMUT115909.1	3	0.188878	0.00288032	0.78121	0.0104278	0.00693055	0.00967398
NONMMUT116279.1	6	0.0726036	0.00135935	0.00451833	0.297718	0.0275275	0.596273
NONMMUT116719.1	6	0.137724	0.00128581	0.00577492	0.415217	0.00771682	0.432281
NONMMUT116745.1	4	0.0022025	0.000224547	0.000217411	0.538067	0.000917677	0.458371
NONMMUT116874.1	1	0.681027	0.00645697	0.0734076	0.095419	0.0265665	0.117123
NONMMUT116940.1	6	0.00128761	0.000108988	0.000116133	0.135303	0.000615761	0.862569
NONMMUT117395.1	6	0.000739692	4.28653e-05	5.87181e-05	0.0120934	0.000718551	0.986347
NONMMUT117600.1	6	0.0132811	0.000207076	0.000535279	0.373976	0.00198636	0.610014
NONMMUT117687.1	6	0.00977325	0.0006832	0.000975652	0.128252	0.0345031	0.825813
NONMMUT117818.1	5	0.00801153	0.000575957	0.00217043	0.00411522	0.975429	0.00969763
NONMMUT118018.1	3	0.292241	0.0335666	0.328204	0.118876	0.118354	0.108758
NONMMUT118186.1	3	0.0598756	0.00108664	0.930217	0.00304703	0.00292569	0.00284787
NONMMUT118562.1	6	0.000641944	3.51398e-05	4.85074e-05	0.155525	0.000280025	0.843469
NONMMUT118801.1	4	0.00263983	0.000133712	0.000224578	0.956936	0.000794896	0.0392715
NONMMUT118917.1	3	0.0205064	0.0106354	0.951522	0.00416497	0.00943161	0.00373976
NONMMUT118944.1	4	0.00185309	5.9881e-05	0.000117848	0.971233	0.000383667	0.0263522
NONMMUT119036.1	1	0.90998	0.000684693	0.0195372	0.0267914	0.0124018	0.0306053
NONMMUT119225.1	6	0.00201907	9.2448e-05	0.000142497	0.227581	0.000768071	0.769397
NONMMUT119385.1	4	0.00131633	0.000115945	0.00012288	0.872319	0.000658651	0.125468
NONMMUT119472.1	6	0.0535555	0.00073856	0.00249024	0.228196	0.00477844	0.710241
NONMMUT119539.1	6	0.112236	0.0020227	0.00754616	0.208429	0.112273	0.557493
NONMMUT119564.1	1	0.839101	0.00110975	0.0217866	0.0427283	0.0457693	0.0495051
NONMMUT119779.1	6	0.00455895	0.000134333	0.000284714	0.0669333	0.00181736	0.926271
NONMMUT120268.1	6	0.0184869	0.000230289	0.000738941	0.0785148	0.00352838	0.898501
NONMMUT120409.1	4	0.00346861	0.00046047	0.000409352	0.761075	0.0014512	0.233135
NONMMUT120502.1	1	0.587588	0.00350956	0.0425834	0.112134	0.0577947	0.19639
NONMMUT120880.1	4	0.0217005	0.00026023	0.000891335	0.761284	0.00449001	0.211374
NONMMUT120935.1	6	0.0864083	0.00266398	0.00648452	0.266375	0.0103149	0.627753
NONMMUT120981.1	4	0.15206	0.000324037	0.00199745	0.606584	0.00363007	0.235404
NONMMUT121009.1	6	0.161965	0.00199762	0.00957195	0.211092	0.0795277	0.535845
NONMMUT121048.1	4	0.0128236	0.000651659	0.0011199	0.636034	0.00245671	0.346914
NONMMUT121061.1	4	0.0608258	0.00344363	0.00623562	0.646909	0.0230398	0.259546
NONMMUT121121.1	6	0.00342313	0.000234868	0.00028263	0.110187	0.00129364	0.884579
NONMMUT121139.1	1	0.946689	0.00058876	0.0228289	0.0138507	0.00376411	0.0122781
NONMMUT121145.1	1	0.940809	0.000288873	0.00549402	0.037139	0.00150797	0.0147616
NONMMUT121298.1	5	0.000963549	0.000773128	0.000484802	0.00135045	0.993426	0.00300215
NONMMUT121431.1	6	0.000920416	2.76594e-05	5.56706e-05	0.0156075	0.000370955	0.983018
NONMMUT121624.1	1	0.441214	0.000614258	0.00491523	0.232463	0.0069028	0.313891
NONMMUT121915.1	5	0.126032	0.00510596	0.0190714	0.135488	0.424011	0.290292
NONMMUT122027.1	4	0.063189	0.000396839	0.00162431	0.667199	0.00315096	0.26444
NONMMUT122141.1	6	0.00603633	0.000481299	0.000608358	0.0595128	0.00459567	0.928766
NONMMUT122266.1	6	0.00602505	0.0011343	0.000772847	0.368488	0.0054757	0.618104
NONMMUT122659.1	1	0.852766	0.00250127	0.0617019	0.0430085	0.00910061	0.0309222
NONMMUT122663.1	4	0.00213595	6.28959e-05	0.000122574	0.887637	0.000315581	0.109726
NONMMUT122858.1	5	0.00621482	0.000805948	0.00334878	0.00241676	0.98263	0.00458374
NONMMUT122923.1	1	0.492905	0.00553424	0.0411711	0.214896	0.0216189	0.223874
NONMMUT122964.1	6	0.0147758	0.00222873	0.00203793	0.354636	0.00586858	0.620453
NONMMUT123249.1	6	0.00261171	0.000110213	0.000183568	0.0340629	0.00119641	0.961835
NONMMUT123265.1	4	0.0141062	0.000585683	0.00117947	0.914164	0.00250677	0.0674581
NONMMUT123321.1	3	0.00889817	0.00233101	0.982997	0.00137964	0.00314145	0.00125278
NONMMUT123432.1	1	0.921835	0.000187791	0.00261991	0.0441836	0.00176951	0.0294042
NONMMUT123510.1	4	0.224334	0.00425204	0.0148306	0.42635	0.0229655	0.307268
NONMMUT123594.1	6	0.00757816	0.00107354	0.000906403	0.336363	0.00391791	0.650161
NONMMUT123711.1	1	0.679089	0.00291212	0.236333	0.0302135	0.0208047	0.0306472
NONMMUT123786.1	6	0.00256552	0.000232499	0.000259359	0.133332	0.00145714	0.862153
NONMMUT124167.1	6	0.0102922	0.00283108	0.00159304	0.453784	0.0130074	0.518493
NONMMUT124313.1	1	0.687033	0.000467484	0.00512463	0.245656	0.00484214	0.0568768
NONMMUT124325.1	6	0.0600732	0.00056051	0.00216285	0.313732	0.0103028	0.613169
NONMMUT124504.1	6	0.269124	0.00211755	0.0101164	0.239949	0.0232588	0.455435
NONMMUT124649.1	2	0.00111179	0.990382	0.00177997	0.00164144	0.0031078	0.00197688
NONMMUT124781.1	4	0.0408727	0.000193109	0.000817949	0.616576	0.00202613	0.339514
NONMMUT124935.1	1	0.951882	0.000566732	0.0174929	0.0130371	0.00384849	0.013173
NONMMUT125394.1	6	0.000630087	3.30011e-05	4.75701e-05	0.0165067	0.000298542	0.982484
NONMMUT125516.1	4	0.0291776	0.000192508	0.000861025	0.909308	0.00132738	0.0591335
NONMMUT125789.1	3	0.196674	0.00109661	0.786631	0.0063291	0.00456697	0.00470193
NONMMUT125815.1	6	0.13207	0.00299577	0.00944517	0.18887	0.052717	0.613901
NONMMUT125821.1	6	0.00540582	0.000746585	0.000663356	0.391708	0.00294225	0.598534
NONMMUT125839.1	4	0.0217621	0.0011383	0.00230347	0.897438	0.00274436	0.0746139
NONMMUT125953.1	6	0.0186799	0.00141676	0.00191247	0.466814	0.00454911	0.506628
NONMMUT126013.1	4	0.00780513	0.000377297	0.00065248	0.706048	0.00224948	0.282868
NONMMUT126056.1	1	0.496805	0.0112051	0.32224	0.0576534	0.0372495	0.0748468
NONMMUT126107.1	4	0.00208575	4.33812e-05	0.000101635	0.789077	0.00057418	0.208118
NONMMUT126468.1	2	0.00261946	0.978403	0.00554379	0.00307696	0.00717499	0.00318147
NONMMUT126861.1	3	0.0392373	0.0018466	0.948568	0.00381118	0.00360769	0.00292966
NONMMUT126895.1	2	0.0107822	0.909789	0.0108777	0.0262919	0.0194212	0.0228384
NONMMUT127130.1	4	0.0711276	0.000599738	0.00294643	0.860574	0.00298058	0.0617718
NONMMUT127680.1	4	0.0120287	0.0015315	0.00156987	0.659728	0.00897963	0.316162
NONMMUT127747.1	5	0.0894702	0.0245378	0.0365566	0.14877	0.511934	0.188731
NONMMUT127849.1	2	0.0225068	0.716228	0.0178436	0.0600311	0.118849	0.0645422
NONMMUT127984.1	6	0.00356946	0.000175638	0.000282287	0.0268803	0.00396497	0.965127
NONMMUT128321.1	6	0.0211541	0.000702868	0.00159593	0.332404	0.0095504	0.634593
NONMMUT128387.1	6	0.25795	0.00235938	0.0136988	0.325162	0.0288063	0.372024
NONMMUT128597.1	1	0.444233	0.0155837	0.326873	0.0705794	0.0545559	0.0881756
NONMMUT128618.1	1	0.977501	0.000207027	0.00773144	0.00773402	0.0018479	0.004979
NONMMUT128667.1	6	0.0307575	0.000344364	0.00113537	0.246508	0.0091563	0.712099
NONMMUT128704.1	3	0.00586449	0.00135071	0.989371	0.000850943	0.00181963	0.000742806
NONMMUT128717.1	6	0.336214	0.00221009	0.0136842	0.159893	0.109448	0.37855
NONMMUT128789.1	6	0.0179493	0.000893269	0.00153662	0.261585	0.0441208	0.673915
NONMMUT129110.1	4	0.00566374	0.000192716	0.000371483	0.910377	0.00159504	0.0818002
NONMMUT129140.1	4	0.299241	0.00061876	0.00403362	0.565432	0.00539722	0.125278
NONMMUT129151.1	6	0.0555901	0.000757053	0.00228996	0.410828	0.00440819	0.526127
NONMMUT129233.1	1	0.671877	0.00315254	0.0272012	0.153409	0.0291572	0.115204
NONMMUT129513.1	1	0.752404	0.000323617	0.00323084	0.116035	0.00541894	0.122588
NONMMUT129515.1	5	0.155724	0.00259075	0.0148363	0.0700715	0.559039	0.197739
NONMMUT129657.1	1	0.48016	0.00271745	0.0154663	0.171809	0.0185503	0.311297
NONMMUT129712.1	6	0.00155997	0.000161147	0.000155563	0.385928	0.000926774	0.611268
NONMMUT130128.1	3	0.00495362	0.000605122	0.992319	0.000559205	0.00105042	0.000512618
NONMMUT130145.1	1	0.588151	0.00961161	0.20165	0.0902571	0.0258334	0.0844966
NONMMUT130155.1	6	0.00113897	0.000116227	0.000114779	0.142279	0.000771946	0.855579
NONMMUT130511.1	4	0.0589112	0.00302713	0.00635316	0.726551	0.00773286	0.197425
NONMMUT130718.1	4	0.0174166	0.00184176	0.00193397	0.619801	0.00439932	0.354607
NONMMUT130783.1	6	0.303843	0.00159822	0.00768938	0.29139	0.0201446	0.375334
NONMMUT130827.1	6	0.00242681	0.000271032	0.000269063	0.0517976	0.00181099	0.943424
NONMMUT131104.1	4	0.00427735	0.000331364	0.000459249	0.959488	0.000943356	0.0345011
NONMMUT131239.1	6	5.3222e-05	2.03588e-06	3.32538e-06	0.00408952	3.01453e-05	0.995822
NONMMUT131470.1	6	0.047267	0.00281645	0.00455381	0.340446	0.0163961	0.58852
NONMMUT131593.1	6	0.00860682	0.000745083	0.000937077	0.422981	0.00470811	0.562022
NONMMUT131613.1	3	0.443547	0.00242917	0.521056	0.0136284	0.00922596	0.0101133
NONMMUT131905.1	3	0.165487	0.0751849	0.417694	0.0887736	0.180013	0.0728479
NONMMUT132037.1	4	0.00243051	9.08231e-05	0.000184409	0.979202	0.000375801	0.0177163
NONMMUT132202.1	4	0.0218226	0.00051213	0.00146513	0.923847	0.0027125	0.0496412
NONMMUT132247.1	6	0.0524649	0.00173347	0.00362071	0.143525	0.0218549	0.776801
NONMMUT132305.1	6	0.00167791	4.82555e-05	9.07701e-05	0.397117	0.000304788	0.600761
NONMMUT132675.1	4	0.00777941	0.000431611	0.000610942	0.524049	0.00138923	0.465739
NONMMUT132843.1	1	0.987832	9.4253e-05	0.00447201	0.00371608	0.00101162	0.0028738
NONMMUT132938.1	3	0.0705614	0.062906	0.779841	0.019282	0.0470831	0.020327
NONMMUT133082.1	1	0.971659	0.000166453	0.00355368	0.0139505	0.00181934	0.00885118
NONMMUT133194.1	4	0.00762155	0.00107931	0.000966217	0.583531	0.0061609	0.400641
NONMMUT133219.1	6	0.0237416	0.00387969	0.00362736	0.137002	0.0732999	0.758449
NONMMUT133344.1	4	0.0116419	0.000459411	0.000844325	0.773619	0.00292999	0.210505
NONMMUT133434.1	1	0.852055	0.000871367	0.118821	0.00932163	0.0088156	0.010115
NONMMUT133679.1	6	0.00460548	0.00131527	0.000692061	0.190643	0.00609405	0.79665
NONMMUT133798.1	6	0.0078861	0.000193303	0.000421255	0.162647	0.00213935	0.826713
NONMMUT133809.1	1	0.969236	0.000197495	0.00648316	0.0101427	0.00385516	0.010085
NONMMUT133816.1	2	0.0043114	0.960515	0.00663471	0.00574966	0.0162222	0.00656668
NONMMUT133870.1	6	0.000755876	4.53047e-05	6.27826e-05	0.0326389	0.000650937	0.965846
NONMMUT133880.1	4	0.0780293	0.000444773	0.00205371	0.520092	0.00327725	0.396103
NONMMUT134054.1	4	0.000363296	8.66593e-06	1.82023e-05	0.945692	7.21366e-05	0.0538456
NONMMUT134370.1	4	0.00327962	9.16941e-05	0.000202131	0.908403	0.000667212	0.0873567
NONMMUT134513.1	6	0.00127954	0.000139054	0.000132169	0.0336628	0.00147599	0.96331
NONMMUT134994.1	1	0.442237	0.00239281	0.0202875	0.155059	0.107789	0.272235
NONMMUT135005.1	1	0.47769	0.0102532	0.0800841	0.246612	0.0200136	0.165347
NONMMUT135044.1	4	0.172357	0.000419888	0.00226546	0.43177	0.0039491	0.389239
NONMMUT135280.1	6	0.000564792	3.67065e-05	4.52797e-05	0.0429504	0.00026995	0.956133
NONMMUT135755.1	2	0.0590862	0.606834	0.15839	0.0399848	0.0826996	0.0530048
NONMMUT136017.1	6	0.000973484	2.58647e-05	5.13294e-05	0.18719	0.000344062	0.811415
NONMMUT136245.1	1	0.645437	0.00155455	0.0188755	0.250376	0.0164161	0.0673402
NONMMUT136256.1	4	0.000550109	2.81401e-05	4.07553e-05	0.969662	0.000159339	0.0295592
NONMMUT136283.1	6	0.108979	0.00568786	0.0143212	0.123873	0.195142	0.551996
NONMMUT136356.1	3	0.232827	0.00163918	0.740345	0.0089091	0.00877678	0.00750322
NONMMUT136480.1	6	0.0330611	0.00160898	0.00297814	0.0980483	0.0820176	0.782286
NONMMUT136566.1	6	0.000381966	3.28812e-05	3.56334e-05	0.0255407	0.000277736	0.973731
NONMMUT136584.1	6	0.0280268	0.000970264	0.00217347	0.290304	0.00584437	0.672681
NONMMUT136724.1	6	0.00220929	0.000243601	0.000245232	0.0312919	0.00512046	0.96089
NONMMUT136729.1	3	0.0284435	0.000553689	0.965458	0.00133674	0.00288447	0.00132317
NONMMUT136824.1	4	0.00560312	0.000109708	0.000267693	0.86036	0.000776061	0.132883
NONMMUT137211.1	6	0.0136504	0.00139622	0.00162449	0.147909	0.0502602	0.78516
NONMMUT137468.1	4	0.0112045	0.000352701	0.000823618	0.946112	0.0017606	0.0397469
NONMMUT137519.1	3	0.011918	0.00170641	0.981437	0.0014854	0.00219707	0.0012559
NONMMUT002201.2	5	0.0429187	0.00236792	0.00811247	0.0321134	0.830224	0.084264
NONMMUT004176.2	4	0.00622824	0.000268188	0.000449592	0.888207	0.000760505	0.104087
NONMMUT004880.2	1	0.731918	0.00394379	0.098549	0.0545945	0.0274207	0.0835742
NONMMUT005693.2	3	0.00515397	0.000337489	0.992983	0.000419361	0.000725283	0.000380706
NONMMUT082300.1	6	0.0107426	0.00347578	0.00183769	0.323843	0.0332331	0.626868
NONMMUT021548.2	5	0.0542493	0.0878142	0.0408893	0.0934915	0.629972	0.0935841
NONMMUT030025.2	5	0.0589731	0.00298069	0.00784011	0.0539552	0.579863	0.296388
NONMMUT030721.2	1	0.94804	0.000269045	0.0415231	0.00432448	0.00234666	0.00349671
NONMMUT033356.2	6	0.00626495	0.00229636	0.00104779	0.18467	0.0097238	0.795997
NONMMUT034540.2	3	0.0048102	0.00019975	0.993694	0.000332557	0.000654128	0.000309544
NONMMUT039687.2	1	0.970734	0.0002617	0.00922032	0.0109014	0.00170845	0.00717396
NONMMUT041512.2	4	0.285103	0.00461752	0.0197937	0.400381	0.0537518	0.236353
NONMMUT042682.2	4	0.184187	0.00898033	0.0288058	0.591941	0.0519142	0.134172
NONMMUT044091.2	4	0.00187978	0.000201248	0.000192343	0.660853	0.000911832	0.335962
NONMMUT052265.2	6	0.00308247	0.000645102	0.000415317	0.0981203	0.00325035	0.894486
NONMMUT052417.2	6	0.0128999	0.000887549	0.0012021	0.211027	0.022019	0.751965
NONMMUT119499.1	4	0.0113824	0.000805332	0.00110775	0.521125	0.0188019	0.446778
NONMMUT053338.2	4	0.219092	0.00168147	0.00970568	0.512025	0.0122457	0.24525
NONMMUT063198.2	6	0.00752191	0.000308504	0.000516212	0.262615	0.00136057	0.727678
NONMMUT065044.2	6	0.000406782	8.59288e-06	1.95184e-05	0.0064311	0.000151828	0.992982
NONMMUT071378.2	6	0.0735123	0.00102823	0.00394188	0.294339	0.00831819	0.61886
NR_001579	3	0.173968	0.00113969	0.809113	0.0052295	0.00602835	0.00452102
NR_002866	1	0.982597	0.000120589	0.0105818	0.0036666	0.000816513	0.00221757
NR_003518	2	0.00342552	0.97028	0.0100214	0.00297892	0.00991441	0.00338008
NR_003953	4	0.214843	0.00250548	0.00914382	0.437513	0.0168696	0.319125
NR_004853	4	0.0302904	0.00161856	0.00285904	0.581645	0.0467818	0.336805
NR_015553	6	0.256775	0.0524699	0.112306	0.228977	0.0690181	0.280454
NR_027875	2	0.0809326	0.390645	0.339105	0.0429872	0.100526	0.0458044
NR_027974	4	0.197164	0.121385	0.169251	0.239863	0.0899796	0.182358
NR_028313	5	0.189044	0.113148	0.143403	0.171472	0.208561	0.174371
NR_028363	3	0.0924177	0.118408	0.645216	0.0401372	0.0706021	0.033219
NR_028584	6	0.000587807	5.73151e-05	5.62334e-05	0.0632141	0.000429461	0.935655
NR_030721	6	0.0365004	0.19068	0.0167331	0.160585	0.268343	0.327159
NR_033123	3	0.398332	0.0132848	0.451086	0.0829079	0.0173789	0.0370101
NR_033506	3	0.384038	0.0142393	0.469623	0.0777825	0.0165609	0.0377565
NR_033520	2	0.0323307	0.46789	0.0475386	0.0437096	0.365016	0.043515
NR_033596	2	0.00411257	0.970909	0.00988685	0.00420508	0.00654182	0.00434488
NR_033644	4	0.000596452	3.14289e-05	4.40704e-05	0.908909	0.000256365	0.0901629
NR_034074	1	0.876443	0.00106195	0.0170406	0.0386659	0.0172891	0.0494992
NR_037996	1	0.986933	7.15902e-05	0.00168537	0.00501344	0.000994316	0.00530261
NR_038162	1	0.921174	0.000877908	0.0464326	0.0125315	0.00475481	0.0142293
NR_040412	3	0.108899	0.00627081	0.851406	0.0109937	0.0109711	0.0114593
NR_040466	6	0.0401526	0.00433721	0.00541158	0.152653	0.0341721	0.763274
NR_040477	4	0.0153726	0.001237	0.00188462	0.902801	0.00281705	0.0758881
NR_040587	6	0.00281464	0.000462213	0.000337833	0.14395	0.00262182	0.849814
NR_040603	1	0.55006	0.0152689	0.219731	0.0892745	0.0311732	0.0944926
NR_040637	6	0.143203	0.0056854	0.0149211	0.149895	0.0878203	0.598475
NR_045476	6	0.0820902	0.00285018	0.00700973	0.26823	0.0496769	0.590143
NR_045498	4	0.0945524	0.000683409	0.00312658	0.485672	0.0119776	0.403988
NR_045703	1	0.413312	0.0184402	0.355949	0.0622583	0.0937765	0.056264
NR_045744	6	0.0054735	0.000689872	0.000620365	0.470149	0.00743222	0.515635
NR_045931	6	0.0069194	0.000176511	0.000380682	0.160662	0.00116647	0.830695
NR_047528	6	0.384081	0.00121885	0.00777359	0.196638	0.0183442	0.391944
NR_073462	1	0.986518	0.000105058	0.00784571	0.00269782	0.000785643	0.00204741
NR_108041	3	0.125857	0.135847	0.601976	0.0521445	0.0404455	0.0437301
NR_108057	6	0.0170244	0.00381859	0.00249037	0.212105	0.0235002	0.741061
NONMMUT093558.1	1	0.903332	0.000548456	0.0125006	0.0603876	0.00411133	0.0191198
NONMMUT000573.2	6	0.044455	0.000689744	0.00220297	0.144309	0.0203979	0.787945
NONMMUT117511.1	4	0.0762454	0.00186445	0.00675012	0.824782	0.00963569	0.0807227
NONMMUT046534.2	6	0.00134845	9.13418e-05	0.000115111	0.0257714	0.000781632	0.971892
NONMMUT080867.1	4	0.0661315	0.226813	0.0320299	0.316975	0.0769511	0.281099
NONMMUT073152.2	6	0.000434189	3.82612e-05	3.9717e-05	0.0348473	0.000337847	0.964303
NONMMUT101484.1	1	0.990797	7.88446e-05	0.00417066	0.00232687	0.000708544	0.0019183
NONMMUT089166.1	2	0.00988761	0.876853	0.0227494	0.00875211	0.0705148	0.0112429
NONMMUT093160.1	1	0.872826	0.000529044	0.110778	0.00614017	0.00393236	0.00579503
NONMMUT137628.1	3	0.223427	0.157301	0.253717	0.156627	0.0614863	0.147442
NONMMUT095258.1	6	0.00845892	0.00106083	0.00098245	0.112731	0.00996036	0.866807
NONMMUT072499.2	3	0.102996	0.0621595	0.736178	0.028761	0.0448345	0.025071
XR_105056	6	0.00975603	0.000397655	0.000736979	0.29661	0.00570575	0.686794
XR_106205	1	0.869078	0.000810582	0.0166526	0.0346187	0.0203629	0.0584768
XR_140633	3	0.179269	0.0302182	0.691636	0.0527219	0.0181685	0.0279864
XR_373279	1	0.920694	0.000430409	0.00968989	0.0378826	0.00749522	0.0238083
XR_373323	3	0.0219847	0.000526371	0.97306	0.00127782	0.00198147	0.00116931
XR_373448	6	0.0025561	0.000249308	0.000256661	0.253287	0.00259715	0.741054
XR_373467	5	0.0485358	0.0683395	0.0348111	0.0807066	0.662439	0.105168
XR_373748	6	0.0881932	0.00603503	0.011868	0.34289	0.057237	0.493777
XR_374026	2	0.020373	0.877423	0.0444355	0.0231904	0.0164712	0.0181072
XR_374046	3	0.311284	0.00297483	0.636771	0.016407	0.0185791	0.0139845
XR_374617	4	0.00330842	0.000152312	0.000274728	0.964287	0.000532017	0.0314451
XR_374812	3	0.0923786	0.0127366	0.856093	0.016113	0.0107978	0.0118808
XR_374840	6	0.0113459	0.00261568	0.00175747	0.207481	0.00805005	0.76875
XR_375015	4	0.00529601	0.00020254	0.000367976	0.554398	0.00311259	0.436623
XR_375168	3	0.438821	0.0031197	0.520272	0.0178024	0.00797288	0.0120121
XR_375329	1	0.452027	0.000493876	0.00425633	0.400881	0.00366419	0.138678
XR_375769	6	0.00778943	0.000995012	0.000987659	0.0838579	0.0364884	0.869882
XR_376011	1	0.45949	0.0073376	0.431479	0.0493979	0.0157544	0.0365417
XR_376658	3	0.0284908	0.0256659	0.917629	0.0064101	0.0157642	0.00603983
XR_376786	6	0.00302227	0.000289979	0.000333808	0.0584517	0.00366184	0.93424
XR_377060	6	0.00616477	0.000438656	0.000555736	0.0626664	0.00595413	0.92422
XR_377523	6	0.00874166	0.000578348	0.000861742	0.151419	0.00704193	0.831357
XR_378192	1	0.364638	0.000505497	0.00378033	0.267987	0.00860742	0.354482
XR_378366	1	0.575017	0.00441185	0.0448416	0.105384	0.139086	0.13126
XR_378683	6	0.0182162	0.00131837	0.00197213	0.187882	0.0398395	0.750772
XR_379026	6	0.00686409	9.52697e-05	0.000266057	0.119756	0.00143699	0.871581
XR_379322	6	0.00237048	0.000113249	0.000178852	0.0480853	0.00133806	0.947914
XR_379649	2	0.00649812	0.936783	0.00743238	0.0126571	0.0206261	0.0160031
XR_379885	2	0.00162903	0.984562	0.00239669	0.0027122	0.00570407	0.00299587
XR_379887	2	0.0014011	0.988053	0.00226191	0.00221992	0.00369029	0.00237334
XR_380648	6	0.00169174	9.54545e-05	0.000132929	0.118092	0.000833597	0.879154
XR_380833	6	0.00571552	0.000313824	0.000470769	0.393889	0.00227047	0.597341
XR_381259	6	0.037732	0.00255431	0.00438812	0.0941585	0.236223	0.624944
XR_382311	4	0.00961645	0.00168723	0.00131996	0.696232	0.00333989	0.287804
XR_382692	6	0.0220561	0.000601683	0.00142882	0.446444	0.0206554	0.508814
XR_383100	4	0.0694313	0.32381	0.0441356	0.341515	0.0613389	0.159769
XR_383319	6	0.0149098	0.000816508	0.0013695	0.281745	0.00409687	0.697062
XR_383702	5	0.000491925	0.000216537	0.000213862	0.000614958	0.997159	0.00130387
XR_383728	6	0.0564775	0.000861651	0.00283659	0.0817461	0.0244363	0.833642
XR_384807	1	0.517646	0.00371114	0.0326788	0.205609	0.017167	0.223188
XR_384851	2	0.030378	0.712912	0.180421	0.0185896	0.0406651	0.0170342
XR_384894	1	0.765813	0.00150897	0.0192173	0.154129	0.00677355	0.0525584
XR_385459	2	0.0955144	0.403854	0.0889601	0.146201	0.07794	0.187531
XR_385744	1	0.683139	0.00496656	0.217249	0.0314826	0.0220826	0.0410805
XR_385827	1	0.607053	0.00264444	0.323989	0.0198408	0.0302139	0.0162592
XR_386405	6	0.0215206	0.00114918	0.00183701	0.468484	0.0149441	0.492065
XR_386731	5	0.0134648	0.00168684	0.00699862	0.00631576	0.95921	0.0123242
XR_387409	1	0.971216	0.000165398	0.021374	0.00379697	0.00115312	0.00229441
XR_387962	2	0.00688355	0.940692	0.015039	0.00635313	0.0231075	0.00792452
XR_388133	1	0.783122	0.00211173	0.0294522	0.0763883	0.0110986	0.0978275
XR_389030	2	0.0360745	0.780786	0.069999	0.0335712	0.0452628	0.034306
XR_389344	4	0.00903929	0.00135594	0.00127064	0.758126	0.00679639	0.223412
XR_389701	6	0.0295985	0.00505981	0.00427608	0.380883	0.0141424	0.56604
XR_394297	1	0.789373	0.0008942	0.184914	0.0094907	0.0060737	0.00925461
XR_394309	3	0.0948506	0.207829	0.502531	0.0469768	0.106068	0.0417449
XR_395077	6	0.0532941	0.00130565	0.0037271	0.415069	0.028196	0.498408
XR_397005	4	0.060789	0.000157124	0.00087324	0.826094	0.00152241	0.110564
XR_400068	6	0.00881479	0.00231334	0.00143695	0.120704	0.010265	0.856466
XR_400539	4	0.168038	0.00287534	0.0128893	0.691612	0.0189441	0.105641
XR_400627	6	0.00151407	0.000121947	0.000145021	0.0432907	0.00183501	0.953093
XR_403928	1	0.530381	0.00993581	0.339428	0.0432524	0.0347542	0.0422489
XR_404824	4	0.31565	0.00431726	0.0177182	0.366658	0.0199942	0.275663
XR_405597	1	0.593862	0.00273585	0.0306508	0.24941	0.0136236	0.109717
XR_406094	6	0.00493346	0.000202068	0.000356506	0.147666	0.00425821	0.842584
XR_406704	3	0.183376	0.00773208	0.759731	0.0254828	0.00959933	0.0140796
XR_862176	1	0.714309	0.00116582	0.0140891	0.0763376	0.0513333	0.142766
XR_862979	4	0.0216754	0.000287808	0.000961193	0.851614	0.00459059	0.120871
XR_863342	3	0.00244829	0.000126195	0.996842	0.000180818	0.000238102	0.000164497
XR_863428	6	0.00367777	0.000351498	0.000376488	0.214868	0.00659909	0.774127
XR_865015	6	8.67551e-05	4.6141e-06	6.30548e-06	0.00913419	4.51826e-05	0.990723
XR_865086	6	0.227017	0.00164867	0.00683085	0.364132	0.014904	0.385467
XR_866194	1	0.906466	0.000559883	0.00776939	0.0339794	0.0058045	0.0454206
XR_866213	3	0.0311708	0.00164576	0.957425	0.00258652	0.00468176	0.00249063
XR_870399	3	0.0586584	0.00456472	0.914093	0.00750544	0.00942463	0.00575337
XR_876270	4	0.0220791	0.00152746	0.00258339	0.886578	0.00412108	0.0831111
XR_876742	5	0.000753131	0.000187768	0.000343996	0.00055413	0.997006	0.001155
XR_876756	2	0.00246339	0.981596	0.00570391	0.00257617	0.00465508	0.00300573
XR_887489	3	0.258726	0.0176481	0.621386	0.05515	0.0158434	0.0312463

## Sheet: Table S8
Cluster	mRNA	LncRNAs	r.value
Cluster6	Egfr	NONMMUT076210.1	0.933762
Cluster6	Egfr	NONMMUT079418.1	0.92804
Cluster6	Egfr	AK052630	0.920989
Cluster6	Egfr	NONMMUT077883.1	0.912837
Cluster6	Egfr	AK018958	0.911802
Cluster6	Egfr	NONMMUT116719.1	0.910752
Cluster6	Egfr	NONMMUT112083.1	0.904223
Cluster6	Egfr	NONMMUT119472.1	0.903579
Cluster6	Egfr	NONMMUT088175.1	0.896932
Cluster6	Egfr	NONMMUT136584.1	0.894798
Cluster6	Hsp90b1	NR_015553	0.868301
Cluster6	Hsp90b1	NONMMUT032734.2	0.830889
Cluster6	Hsp90b1	AK080936	0.812834
Cluster6	Hsp90b1	NONMMUT103365.1	0.697482
Cluster6	Hsp90b1	NONMMUT079322.1	0.696842
Cluster6	Hsp90b1	NONMMUT079418.1	0.598882
Cluster2	Chmp2a	AK156161	0.887705
Cluster2	Chmp2a	XR_379887	0.870409
Cluster2	Chmp2a	NONMMUT124649.1	0.846826
Cluster2	Chmp2a	XR_876756	0.830316
Cluster2	Chmp2a	NONMMUT102939.1	0.821338
Cluster2	Chmp2a	AK046352	0.816414
Cluster2	Chmp2a	NONMMUT083044.1	0.811489
Cluster2	Chmp2a	NONMMUT099764.1	0.798243
Cluster2	Chmp2a	NONMMUT126895.1	0.794038
Cluster2	Chmp2a	NONMMUT093664.1	0.791567
Cluster2	Mdh1	AK032363	0.815784
Cluster2	Mdh1	ENSMUST00000128316	0.809583
Cluster2	Mdh1	AK046352	0.73013
Cluster2	Mdh1	AK141981	0.707638
Cluster2	Mdh1	NONMMUT013754.2	0.707344
Cluster2	Mdh1	XR_379887	0.698819
Cluster2	Mdh1	AK156161	0.6918
Cluster2	Mdh1	XR_379649	0.685246
Cluster2	Mdh1	NR_033596	0.675688
Cluster3	Pkn2	AK082133	0.738264
Cluster3	Pkn2	NONMMUT045145.2	0.626947
Cluster3	Pkn2	AK080319	0.623235
Cluster3	Pkn2	NONMMUT072499.2	0.620507
Cluster3	Pkn2	AK163756	0.609561
